# Supplementary material for: RNA Sequencing for Personalized Treatment of Metastatic Leiomyosarcoma: Case Report
Source: Front Oncol. 2021 Aug 30;11:666001. doi: 10.3389/fonc.2021.666001 (PMC8435728; doi:10.3389/fonc.2021.666001)
Supplement: Supplementary Table 1 — Gene fold changes, Pathway Activation Levels and Balanced Efficiency Scores calculated by the Oncobox method. [file Table_1.xlsx]

## Sheet: Pathway Activation Level
Pathway	LS-3_S11_R1_001
NCI_FOXA1_transcription_factor_network_Main_Pathway	335.291
biocarta_downregulated_of_mta_3_in_er_negative_breast_tumors_Main_Pathway	335.291
KEGG_Basal_cell_carcinoma_Main_Pathway	235.811
reactome_Elastic_fibre_formation_Main_Pathway	226.652
NCI_VEGFR3_signaling_in_lymphatic_endothelium_Pathway_(cell_migration)	202.525
reactome_Keratan_sulfate_degradation_Main_Pathway	174.237
cAMP_Pathway_Endothelial_Cell_Regulation	171.707
reactome_L1CAM_interactions_Main_Pathway	168.708
biocarta_cxcr4_signaling_Main_Pathway	161.94
NCI_Syndecan_1_mediated_signaling_events_Pathway_(Tumor_Cell_Invasion)	160.255
NCI_Syndecan_1_mediated_signaling_events_Pathway_(homophilic_cell_adhesion)	160.255
NCI_Syndecan_1_mediated_signaling_events_Pathway_(positive_regulation_of_cell_migration)	160.255
NCI_Notch_signaling_Pathway_(oligodendrocyte_development)	153.543
reactome_Collagen_biosynthesis_and_modifying_enzymes_Main_Pathway	152.497
KEGG_Nicotine_addiction_Main_Pathway	151.593
reactome_Dermatan_sulfate_biosynthesis_Main_Pathway	149.772
NCI_Notch_signaling_Pathway_(Bergmann_glial_cell_differentiation)	149.538
reactome_CRMPs_in_Sema3A_signaling_Main_Pathway	148.491
NCI_Syndecan_1_mediated_signaling_events_Main_Pathway	146.842
reactome_HS_GAG_degradation_Main_Pathway	146.829
reactome_A_tetrasaccharide_linker_sequence_is_required_for_GAG_synthesis_Main_Pathway	140.472
NCI_Alpha4_beta1_integrin_signaling_events_Pathway_(cell_adhesion)	140.253
reactome_Activation_of_G_protein_gated_Potassium_channels_Main_Pathway	134.136
reactome_Inhibition_of_voltage_gated_Ca2_channels_via_Gbeta_gamma_subunits_Main_Pathway	134.136
reactome_Role_of_second_messengers_in_netrin_1_signaling_Main_Pathway	133.994
reactome_ECM_proteoglycans_Main_Pathway	133.572
reactome_GABA_synthesis_release_reuptake_and_degradation_Main_Pathway	133.241
biocarta_erk_and_pi_3_kinase_are_necessary_for_collagen_binding_in_corneal_epithelia_Pathway_(cell_matrix_adhesion)	131.685
NCI_PLK1_signaling_events_Main_Pathway	127.996
reactome_NCAM1_interactions_Main_Pathway	126.348
reactome_HDACs_deacetylate_histones_Main_Pathway	122.728
NCI_E_cadherin_signaling_in_keratinocytes_Pathway_(adherens_junction_organization)	119.389
NCI_Notch_signaling_Main_Pathway	119.215
NCI_Aurora_B_signaling_Main_Pathway	119.002
reactome_HS_GAG_biosynthesis_Main_Pathway	118.025
NCI_CXCR4_mediated_signaling_events_Pathway_(cell_proliferation)	117.85
NCI_Beta1_integrin_cell_surface_interactions_Main_Pathway	117.117
NCI_Glypican_1_network_Pathway_(cell_growth)	115.815
NCI_Glypican_1_network_Pathway_(fibroblast_growth_factor_receptor_signaling_pathway)	115.815
reactome_Kinesins_Main_Pathway	115.801
reactome_Presynaptic_function_of_Kainate_receptors_Main_Pathway	115.642
heparan_sulfate_biosynthesis_late_stages	115.264
NCI_EPHA_forward_signaling_Pathway_(cell_cell_adhesion)	114.974
NCI_EPHA_forward_signaling_Pathway_(regulation_of_stress_fiber_assembly)	114.974
reactome_Deposition_of_new_CENPA_containing_nucleosomes_at_the_centromere_Main_Pathway	114.345
reactome_EPH_ephrin_mediated_repulsion_of_cells_Main_Pathway	113.219
NCI_CXCR3_mediated_signaling_events_Pathway_(actin_polymerization_or_depolymerization)	112.981
reactome_Regulation_of_Complement_cascade_Main_Pathway	112.932
NCI_Syndecan_2_mediated_signaling_events_Main_Pathway	112.836
NCI_CXCR3_mediated_signaling_events_Pathway_(cell_adhesion)	112.753
ILK_Signaling_Pathway_Cytoskeletal_Adhesion_Complexes	112.523
heparan_sulfate_biosynthesis	111.457
NCI_ALK2_signaling_events_Main_Pathway	111.44
reactome_Adrenaline_noradrenaline_inhibits_insulin_secretion_Main_Pathway	110.395
NCI_PLK1_signaling_events_Pathway_(regulation_of_attachment_of_spindle_microtubules_to_kinetochore)	110.018
reactome_ADP_signalling_through_P2Y_purinoceptor_12_Main_Pathway	109.106
NCI_Integrins_in_angiogenesis_Main_Pathway	108.764
NCI_EPHA_forward_signaling_Pathway_(axon_guidance)	108.762
cAMP_Pathway_Protein_Retention	108.128
reactome_PRC2_methylates_histones_and_DNA_Main_Pathway	107.385
biocarta_chromatin_remodeling_by_hswi_snf_atp_dependent_complexes_Main_Pathway	107.105
biocarta_chromatin_remodeling_by_hswi_snf_atp_dependent_complexes_Pathway_(chromatin_remodeling)	107.105
biocarta_tumor_suppressor_arf_inhibits_ribosomal_biogenesis_Main_Pathway	106.967
reactome_EPHB_mediated_forward_signaling_Main_Pathway	106.917
dermatan_sulfate_biosynthesis	106.414
reactome_Glucagon_type_ligand_receptors_Main_Pathway	106.098
NCI_Syndecan_3_mediated_signaling_events_Main_Pathway	104.234
NCI_LPA_receptor_mediated_events_Pathway_(cAMP_biosynthetic_process)	104.164
NCI_EPHA2_forward_signaling_Main_Pathway	103.657
reactome_Chondroitin_sulfate_biosynthesis_Main_Pathway	102.324
reactome_Prostacyclin_signalling_through_prostacyclin_receptor_Main_Pathway	102.023
reactome_G_beta_gamma_signalling_through_PLC_beta_Main_Pathway	101.561
reactome_G_beta_gamma_signalling_through_PI3Kgamma_Main_Pathway	101.175
cAMP_Pathway_Metabolic_Energy	101.127
NCI_Signaling_events_mediated_by_TCPTP_Pathway_(regulation_of_gluconeogenesis)	100.461
reactome_Peptide_chain_elongation_Main_Pathway	99.9282
reactome_NOTCH2_intracellular_domain_regulates_transcription_Main_Pathway	99.7356
NCI_Beta3_integrin_cell_surface_interactions_Main_Pathway	99.5493
NCI_PLK1_signaling_events_Pathway_(proteasomal_ubiquitin_dependent_protein_catabolic_process)	99.1451
biocarta_gamma_aminobutyric_acid_receptor_life_cycle_Main_Pathway	98.9842
KEGG_N_Glycan_biosynthesis_Main_Pathway	98.9668
reactome_Ephrin_signaling_Main_Pathway	98.8441
NCI_Ephrin_B_reverse_signaling_Pathway_(angiogenesis)	98.7071
NCI_Ephrin_B_reverse_signaling_Pathway_(endothelial_cell_migration)	98.7071
ILK_Signaling_Pathway_Epithelial_Mesenchymal_Transition_Tubulo-Interstitial_Fibrosis	98.6663
ILK_Signaling_Pathway_Migration_Vasculogenesis	98.6663
reactome_Dopamine_Neurotransmitter_Release_Cycle_Main_Pathway	98.6135
reactome_Serotonin_Neurotransmitter_Release_Cycle_Main_Pathway	98.6135
reactome_Keratan_sulfate_biosynthesis_Main_Pathway	97.3013
NCI_Signaling_events_mediated_by_the_Hedgehog_family_Pathway_(receptor_mediated_endocytosis)	97.2514
NCI_Glypican_1_network_Main_Pathway	97.2324
reactome_E2F_enabled_inhibition_of_pre_replication_complex_formation_Main_Pathway	97.1737
reactome_Collagen_degradation_Main_Pathway	97.1672
NCI_RAC1_signaling_Pathway_(lamellipodium_assembly)	96.6659
TRAF_Pathway_Cell_Survival	96.4128
reactome_Glutamate_Neurotransmitter_Release_Cycle_Main_Pathway	95.9301
reactome_Serotonin_receptors_Main_Pathway	95.8827
TGF-Beta_Pathway_Epithelial_Mesenchymal_Transdifferentiation	95.7422
NCI_PLK1_signaling_events_Pathway_(regulation_of_centriole_centriole_cohesion)	95.4846
NCI_Beta5_beta6_beta7_and_beta8_integrin_cell_surface_interactions_Main_Pathway	95.3397
reactome_Viral_mRNA_Translation_Main_Pathway	95.1859
reactome_Condensation_of_Prophase_Chromosomes_Main_Pathway	95.1579
NCI_PLK1_signaling_events_Pathway_(positive_regulation_of_microtubule_depolymerization)	95.1446
NGF_Pathway_Apoptosis	93.6822
reactome_SRP_dependent_cotranslational_protein_targeting_to_membrane_Main_Pathway	93.2202
reactome_Thromboxane_signalling_through_TP_receptor_Main_Pathway	92.5853
NCI_Netrin_mediated_signaling_events_Main_Pathway	92.1571
reactome_Eukaryotic_Translation_Termination_Main_Pathway	91.9723
Ras_Pathway_Golgi_Trafficking_and_Vesicle_Formation	91.767
BRCA1_Pathway_Homologous_Recombination_Repair	91.4124
IL-2_Pathway_Apoptosis_Inhibition	91.2999
KEGG_ECM_receptor_interaction_Main_Pathway	91.2654
biocarta_erk_and_pi_3_kinase_are_necessary_for_collagen_binding_in_corneal_epithelia_Main_Pathway	90.9759
reactome_Packaging_Of_Telomere_Ends_Main_Pathway	90.7019
NCI_Plasma_membrane_estrogen_receptor_signaling_Pathway_(cell_adhesion)	90.6353
NCI_Plasma_membrane_estrogen_receptor_signaling_Pathway_(vasodilation)	90.6353
NCI_Ephrin_B_reverse_signaling_Pathway_(cell_adhesion)	90.5829
NCI_ALK1_signaling_events_Main_Pathway	90.5077
reactome_formation_of_the_beta_catenin_TCF_transactivating_complex_Main_Pathway	90.444
NCI_PLK1_signaling_events_Pathway_(Golgi_organization)	90.3747
NCI_PLK1_signaling_events_Pathway_(regulation_of_mitotic_centrosome_separation)	90.3747
NCI_PLK1_signaling_events_Pathway_(spindle_elongation)	90.3747
NCI_Neurotrophic_factor_mediated_Trk_receptor_signaling_Pathway_(Schwann_cell_development)	90.3264
NCI_Arf6_trafficking_events_Pathway_(clathrin_coat_assembly)	90.2933
reactome_Laminin_interactions_Main_Pathway	90.0074
reactome_Nonsense_Mediated_Decay_NMD_independent_of_the_Exon_Junction_Complex_EJC__Main_Pathway	89.6964
NCI_Stabilization_and_expansion_of_the_E_cadherin_adherens_junction_Pathway_(actin_cable_formation)	88.7661
NCI_PLK1_signaling_events_Pathway_(microtubule_cytoskeleton_organization)	88.2332
NCI_Ephrin_B_reverse_signaling_Main_Pathway	88.1309
reactome_Retrograde_neurotrophin_signalling_Main_Pathway	88.1292
reactome_Meiotic_recombination_Main_Pathway	87.822
reactome_DNA_Damage_Telomere_Stress_Induced_Senescence_Main_Pathway	87.6245
NCI_PAR1_mediated_thrombin_signaling_events_Pathway_(cAMP_biosynthetic_process)	87.2964
reactome_Mitotic_Prometaphase_Main_Pathway	87.1377
NCI_EPHA_forward_signaling_Main_Pathway	86.6225
NCI_PLK1_signaling_events_Pathway_(metaphase_plate_congression)	86.6095
NCI_E_cadherin_signaling_in_keratinocytes_Main_Pathway	86.1224
reactome_SIRT1_negatively_regulates_rRNA_Expression_Main_Pathway	86.0904
reactome_Resolution_of_Sister_Chromatid_Cohesion_Main_Pathway	86.0368
NCI_S1P4_Main_Pathway	85.9774
VEGF_Pathway_Cell_Survival	85.7044
reactome_Polo_like_kinase_mediated_events_Main_Pathway	85.4857
NCI_E_cadherin_signaling_in_the_nascent_adherens_junction_Pathway_(regulation_of_actin_nucleation)	85.2543
the_visual_cycle_I_vertebrates	84.9129
NCI_Thromboxane_A2_receptor_signaling_Pathway_(JNK_cascade)	84.7816
NCI_Aurora_B_signaling_Pathway_(cytokinesis)	84.727
reactome_EPHA_mediated_growth_cone_collapse_Main_Pathway	84.6749
biocarta_how_does_salmonella_hijack_a_cell_Main_Pathway	84.4209
biocarta_how_does_salmonella_hijack_a_cell_Pathway_(lamellipodium_assembly)	84.4209
reactome_Thrombin_signalling_through_proteinase_activated_receptors_PARs__Main_Pathway	84.3896
NCI_N_cadherin_signaling_events_Pathway_(actin_filament_polymerization)	84.3097
reactome_COPI_Mediated_Transport_Main_Pathway	84.011
NCI_Arf6_trafficking_events_Pathway_(calcium_ion_dependent_exocytosis)	83.9371
reactome_Integrin_cell_surface_interactions_Main_Pathway	83.4707
reactome_Ca2_Main_Pathway	83.4701
NCI_N_cadherin_signaling_events_Pathway_(regulation_of_cell_cell_adhesion)	83.3793
reactome_Establishment_of_Sister_Chromatid_Cohesion_Main_Pathway	83.0176
NCI_PLK1_signaling_events_Pathway_(spindle_stabilization)	82.9987
biocarta_cell_cycle_g1_s_check_point_Main_Pathway	82.8536
NCI_Syndecan_3_mediated_signaling_events_Pathway_(limb_bud_formation)	82.7905
NCI_Wnt_signaling_network_Pathway_(Wnt_receptor_signaling_pathway_through_beta_catenin)	82.2634
reactome_WNT_ligand_biogenesis_and_trafficking_Main_Pathway	82.1782
NCI_CDC42_signaling_events_Pathway_(retrograde_vesicle_mediated_transport_Golgi_to_ER)	82.0739
reactome_Formation_of_a_pool_of_free_40S_subunits_Main_Pathway	81.8773
NCI_CXCR4_mediated_signaling_events_Pathway_(regulation_of_heterotypic_cell_cell_adhesion)	81.7274
KEGG_GABAergic_synapse_Main_Pathway	81.4651
reactome_Acetylcholine_Neurotransmitter_Release_Cycle_Main_Pathway	81.3689
NCI_ATR_signaling_Main_Pathway	81.2817
NCI_PLK1_signaling_events_Pathway_(cytokinesis)	80.9549
MAPK_Family_Pathway_Chromatin_Remodelling	80.6067
PTEN_Pathway_Angiogenesis_and_Tumorigenesis	80.5595
PTEN_Pathway_Ca2+_Signaling	80.5595
reactome_ADP_signalling_through_P2Y_purinoceptor_1_Main_Pathway	80.4818
NGF_Pathway_Neuronal_Survival	80.3477
NCI_PLK1_signaling_events_Pathway_(spindle_assembly)	79.857
KEGG_Glycosaminoglycan_biosynthesis_chondroitin_sulfate_dermatan_sulfate_Main_Pathway	79.1435
reactome_XAV939_inhibits_tankyrase_stabilizing_AXIN_Main_Pathway	79.0854
chondroitin_sulfate_biosynthesis_late_stages	78.8229
biocarta_tgf_beta_signaling_Main_Pathway	78.7981
KEGG_Other_types_of_O_glycan_biosynthesis_Main_Pathway	78.6497
NCI_E_cadherin_signaling_in_keratinocytes_Pathway_(keratinocyte_differentiation)	78.6287
biocarta_cyclins_and_cell_cycle_regulation_Main_Pathway	78.4963
reactome_L13a_mediated_translational_silencing_of_Ceruloplasmin_expression_Main_Pathway	78.3636
reactome_CS_DS_degradation_Main_Pathway	78.0802
chondroitin_sulfate_biosynthesis	78.0025
NCI_Signaling_events_mediated_by_TCPTP_Pathway_(macrophage_differentiation)	77.9397
NGF_Pathway_Neurite_Outgrowth_and_Differentiation	77.8279
NCI_ErbB1_downstream_signaling_Pathway_(ruffle_organization)	77.7864
NCI_Reelin_signaling_Main_Pathway	77.6495
reactome_RMTs_methylate_histone_arginines_Main_Pathway	77.3321
biocarta_attenuation_of_gpcr_signaling_Main_Pathway	77.2193
EGF_Pathway_Cell_Survival	77.1461
NCI_ATR_signaling_Pathway_(regulation_of_double_strand_break_repair_via_homologous_recombination)	76.9678
NCI_Posttranslational_regulation_of_adherens_junction_stability_and_dissassembly_Pathway_(axonogenesis)	75.9489
NCI_ALK1_signaling_events_Pathway_(endothelial_cell_proliferation)	75.9285
reactome_Regulation_of_APC_C_activators_between_G1_S_and_early_anaphase_Main_Pathway	75.8235
KEGG_Shigellosis_Main_Pathway	75.4814
reactome_Iron_uptake_and_transport_Main_Pathway	75.4223
biocarta_role_of_brca1_brca2_and_atr_in_cancer_susceptibility_Main_Pathway	75.228
reactome_WNT5A_dependent_internalization_of_FZD2_FZD5_and_ROR2_Main_Pathway	74.7041
NCI_N_cadherin_signaling_events_Pathway_(myoblast_differentiation)	74.6564
reactome_GTP_hydrolysis_and_joining_of_the_60S_ribosomal_subunit_Main_Pathway	74.535
NCI_IGF1_Pathway_(positive_regulation_of_MAPKKK_cascade)	74.4896
reactome_G_protein_activation_Main_Pathway	74.3099
reactome_Nonsense_Mediated_Decay_NMD_enhanced_by_the_Exon_Junction_Complex_EJC__Main_Pathway	73.6197
NCI_ATR_signaling_Pathway_(response_to_G2_M_transition_DNA_damage_checkpoint_signal)	73.5352
KEGG_Glycosphingolipid_biosynthesis_globo_series_Main_Pathway	73.382
reactome_Biosynthesis_of_the_N_glycan_precursor_dolichol_lipid_linked_oligosaccharide_LLO_and_transfer_to_a_nascent_protein_Main_Pathway	73.134
reactome_O_glycosylation_of_TSR_domain_containing_proteins_Main_Pathway	72.7972
NCI_Fanconi_anemia_Main_Pathway	72.7341
NCI_ErbB4_signaling_events_Pathway_(glial_cell_differentiation)	72.6508
reactome_Insulin_processing_Main_Pathway	72.3388
Interferon_Pathway_Transciption	72.2074
reactome_Role_of_DCC_in_regulating_apoptosis_Main_Pathway	72.1236
reactome_Adherens_junctions_interactions_Main_Pathway	71.604
KEGG_Progesterone_mediated_oocyte_maturation_Main_Pathway	71.3705
reactome_CD28_dependent_Vav1_Main_Pathway	71.2158
NCI_Signaling_events_mediated_by_focal_adhesion_kinase_Pathway_(cell_migration)	71.0683
NCI_EPHA_forward_signaling_Pathway_(proteasomal_ubiquitin_dependent_protein_catabolic_process)	71.0549
biocarta_alk_in_cardiac_myocytes_Main_Pathway	70.8922
NCI_Fanconi_anemia_Pathway_(Sister_Chromatid_Exchange_Process)	70.751
reactome_Synthesis_of_PIPs_at_the_Golgi_membrane_Main_Pathway	70.6753
NCI_PAR1_mediated_thrombin_signaling_events_Pathway_(MAPKKK_cascade)	70.4227
NCI_CXCR3_mediated_signaling_events_Pathway_(chemotaxis)	69.98
reactome_APC_C_Cdc20_mediated_degradation_of_mitotic_proteins_Main_Pathway	69.7442
reactome_Inactivation_of_APC_C_via_direct_inhibition_of_the_APC_C_complex_Main_Pathway	69.7442
mTOR_Pathway_Actin_Organization	69.6122
reactome_PCP_CE_Main_Pathway	69.6089
reactome_NICD_traffics_to_nucleus_Main_Pathway	69.3097
reactome_Notch_HLH_transcription_Main_Pathway	69.3097
dolichyl-diphosphooligosaccharide_biosynthesis	69.1897
reactome_Sema3A_PAK_dependent_Axon_repulsion_Main_Pathway	69.0772
reactome_Recycling_pathway_of_L1_Main_Pathway	69.0203
reactome_Cyclin_A_B1_associated_events_during_G2_M_transition_Main_Pathway	68.9237
HGF_Pathway_Cell_Scattering	68.8094
HGF_Pathway_Cell_Survival	68.8094
biocarta_role_of_ran_in_mitotic_spindle_regulation_Main_Pathway	68.7223
KEGG_Type_I_diabetes_mellitus_Main_Pathway	68.6719
NCI_Signaling_events_mediated_by_PTP1B_Main_Pathway	68.6703
NCI_S1P3_Main_Pathway	68.5675
NCI_Alpha9_beta1_integrin_signaling_events_Main_Pathway	68.2638
KEGG_Dopaminergic_synapse_Main_Pathway	68.2473
reactome_Activation_of_ATR_in_response_to_replication_stress_Main_Pathway	67.9336
NCI_Signaling_events_mediated_by_the_Hedgehog_family_Main_Pathway	67.9205
reactome_Molecules_associated_with_elastic_fibres_Main_Pathway	67.5567
NCI_CDC42_signaling_events_Pathway_(actin_cytoskeleton_organization)	67.5095
biocarta_hypoxia_and_p53_in_the_cardiovascular_system_Main_Pathway	67.3067
NCI_ATR_signaling_Pathway_(Pathway_negative_regulation_of_transcription_during_mitosis_via_CHEK1)	67.1219
reactome_Formation_of_the_ternary_complex_and_subsequently_the_43S_complex_Main_Pathway	67.0619
biocarta_role_of_brca1_brca2_and_atr_in_cancer_susceptibility_Pathway_(DNA_replication_termination)	66.168
KEGG_Alcoholism_Main_Pathway	66.018
biocarta_p53_signaling_Main_Pathway	65.6711
Akt_Signaling_Pathway_Synaptic_Transmission	65.4951
JAK-STAT_Pathway_Akt_Pathway	65.3748
mTOR_Pathway_Microtubule_Organization	65.2842
reactome_G0_and_Early_G1_Main_Pathway	65.121
NCI_Signaling_events_mediated_by_TCPTP_Pathway_(G1_S_transition_of_mitotic_cell_cycle)	65.0539
NCI_Signaling_events_mediated_by_TCPTP_Pathway_(MAPKKK_cascade)	65.0539
terminal_iOi-glycans_residues_modification	64.808
JAK-STAT_Pathway_JAK_Degradation	64.4116
NCI_CXCR4_mediated_signaling_events_Pathway_(establishment_of_cell_polarity)	64.1932
reactome_PECAM1_interactions_Main_Pathway	64.1367
NCI_Class_I_PI3K_signaling_events_Pathway_(cell_survival)	63.9564
cAMP_Pathway_Glycogen_Synthesis	63.8933
NCI_PDGFR_beta_signaling_Pathway_(ruffle_organization)	63.8919
reactome_Signaling_by_NOTCH3_Main_Pathway	63.7563
NCI_Plexin_D1_Signaling_Main_Pathway	63.5733
reactome_Signaling_by_BMP_Main_Pathway	63.3428
reactome_CDC6_association_with_the_ORC_origin_complex_Main_Pathway	63.1901
reactome_RNA_Polymerase_I_Chain_Elongation_Main_Pathway	63.0928
NCI_Nectin_adhesion_Main_Pathway	62.8426
biocarta_rho_selective_guanine_exchange_factor_akap13_mediates_stress_fiber_formation_Main_Pathway	62.7986
reactome_The_canonical_retinoid_cycle_in_rods_twilight_vision__Main_Pathway	62.7648
NCI_Arf6_trafficking_events_Pathway_(cell_adhesion_mediated_by_integrin)	62.5042
NGF_Pathway_Actin_Polymerization_Neurite_Outgrowth_and_Differentiation	62.3233
reactome_Translation_initiation_complex_formation_Main_Pathway	62.2248
reactome_SEMA3A_Plexin_repulsion_signaling_by_inhibiting_Integrin_adhesion_Main_Pathway	62.1359
Estrogen_Pathway_Anti-Apoptosis	62.0024
reactome_Synthesis_of_glycosylphosphatidylinositol_GPI__Main_Pathway	61.6663
reactome_Activation_of_the_phototransduction_cascade_Main_Pathway	61.6065
reactome_Meiotic_synapsis_Main_Pathway	61.599
KEGG_Legionellosis_Main_Pathway	61.3934
Chromatin_Pathway	61.1917
reactome_MicroRNA_miRNA_biogenesis_Main_Pathway	60.7665
NCI_E_cadherin_signaling_in_keratinocytes_Pathway_(apoptosis)	60.7037
cAMP_Pathway_Cell_Proliferation	60.2227
NCI_Plexin_D1_Signaling_Pathway_(cell_adhesion_mediated_by_integrin)	60.1138
reactome_Glucagon_like_Peptide_1_GLP1_regulates_insulin_secretion_Main_Pathway	59.5298
reactome_Regulated_proteolysis_of_p75NTR_Main_Pathway	59.5107
NCI_S1P1_Pathway_(receptor_internalization)	59.1746
KEGG_Bacterial_invasion_of_epithelial_cells_Main_Pathway	58.8785
ERK_Signaling_Pathway	58.8435
reactome_TGF_beta_receptor_signaling_activates_SMADs_Main_Pathway	58.8339
KEGG_Retrograde_endocannabinoid_signaling_Main_Pathway	58.7073
reactome_Amyloids_Main_Pathway	58.6369
NCI_Cellular_roles_of_Anthrax_toxin_Main_Pathway	58.5228
NCI_S1P1_Main_Pathway	58.5189
NCI_PDGFR_beta_signaling_Pathway_(cell_migration)	58.276
NCI_p75_NTR_mediated_signaling_Pathway_(neuron_projection_morphogenesis)	58.0499
KEGG_Glycosaminoglycan_biosynthesis_heparan_sulfate_heparin_Main_Pathway	57.9575
NCI_Signaling_events_mediated_by_TCPTP_Main_Pathway	57.8267
NCI_Neurotrophic_factor_mediated_Trk_receptor_signaling_Pathway_(neuron_projection_morphogenesis)	57.8059
Interferon_Pathway_Gene_Expression_via_HIST1H3B_CREB3	57.6816
reactome_Fanconi_Anemia_Main_Pathway	57.3824
reactome_Unwinding_of_DNA_Main_Pathway	57.3483
reactome_Ribosomal_scanning_and_start_codon_recognition_Main_Pathway	57.2188
KEGG_Cholinergic_synapse_Main_Pathway	57.1819
NCI_PAR1_mediated_thrombin_signaling_events_Pathway_(positive_regulation_of_stress_fiber_assembly)	57.0791
NCI_Regulation_of_p38_alpha_and_p38_beta_Main_Pathway	57.0404
NCI_Regulation_of_p38_alpha_and_p38_beta_Pathway_(positive_regulation_of_innate_immune_response)	57.0404
reactome_Phosphorylation_of_CD3_and_TCR_zeta_chains_Main_Pathway	57.0392
NCI_Caspase_Cascade_in_Apoptosis_Pathway_(apoptosis)	56.8066
mTOR_Pathway_Lipid_Synthesis	56.689
NCI_Plasma_membrane_estrogen_receptor_signaling_Main_Pathway	56.6647
reactome_HATs_acetylate_histones_Main_Pathway	56.6466
NCI_Syndecan_4_mediated_signaling_events_Main_Pathway	56.5241
NCI_Signaling_events_mediated_by_TCPTP_Pathway_(positive_regulation_of_S_phase_of_mitotic_cell_cycle)	56.412
NCI_BARD1_signaling_events_Main_Pathway	56.3239
ILK_Signaling_Pathway	56.2568
NCI_Fanconi_anemia_Pathway_(regulation_of_double_strand_break_repair_via_homologous_recombination)	56.2466
WNT_Pathway_Cell_Fate_Proliferation_Differentiation_Adhesion_and_Survival	56.169
biocarta_g_protein_signaling_through_tubby_proteins_Main_Pathway	55.9514
KEGG_Biosynthesis_of_unsaturated_fatty_acids_Main_Pathway	55.8342
NCI_BARD1_signaling_events_Pathway_(DNA_repair)	55.7862
3-phosphoinositide_biosynthesis	55.7818
reactome_Cohesin_Loading_onto_Chromatin_Main_Pathway	55.5988
reactome_Activation_of_Rac_Main_Pathway	55.5102
NCI_IL8_and_CXCR2_mediated_signaling_events_Pathway_(Pathway_degradation_of_CXCL8)	55.3962
Hedgehog_Signaling_in_Mammals_no_Tubulin_Pathway	55.2632
NCI_Signaling_events_mediated_by_Hepatocyte_Growth_Factor_Receptor_c_Met__Pathway_(positive_regulation_of_tyrosine_phosphorylation_of_STAT_protein)	55.2025
reactome_The_activation_of_arylsulfatases_Main_Pathway	55.0046
Notch_Signaling_Pathway	54.8996
reactome_DAP12_signaling_Main_Pathway	54.8948
NCI_Class_I_PI3K_signaling_events_Pathway_(actin_cytoskeleton_reorganization)	54.7887
NCI_Notch_mediated_HES_HEY_network_Main_Pathway	54.6081
NCI_Wnt_signaling_network_Main_Pathway	54.5471
reactome_Receptor_ligand_binding_initiates_the_second_proteolytic_cleavage_of_Notch_receptor_Main_Pathway	54.5121
reactome_NoRC_negatively_regulates_rRNA_expression_Main_Pathway	54.4855
biocarta_multi_step_regulation_of_transcription_by_pitx2_Main_Pathway	54.4425
NCI_Neurotrophic_factor_mediated_Trk_receptor_signaling_Pathway_(MAPKKK_cascade)	54.3957
BRCA1_Pathway_Mismatch_Repair	54.3049
KEGG_Endocytosis_Main_Pathway	54.099
reactome_Phosphorylation_of_the_APC_C_Main_Pathway	53.9436
reactome_Activation_of_the_pre_replicative_complex_Main_Pathway	53.7875
NCI_IL2_signaling_events_mediated_by_PI3K_Pathway_(T_cell_proliferation)	53.6608
NCI_IL2_signaling_events_mediated_by_PI3K_Pathway_(actin_cytoskeleton_organization)	53.6608
KEGG_Calcium_signaling_Main_Pathway	53.5937
Notch_Signaling_Pathway_Gene_Expression_Chromatin_Remodeling_via_RBPJ	53.5519
Notch_Signaling_Pathway_Transcription_of_Target_Genes_Hairy_E-SpI_via_RBPJ	53.5519
reactome_Signaling_by_Hippo_Main_Pathway	53.3746
reactome_Regulation_of_cholesterol_biosynthesis_by_SREBP_SREBF__Main_Pathway	53.2613
reactome_GRB2_SOS_provides_linkage_to_MAPK_signaling_for_Integrins_Main_Pathway	53.0049
reactome_MHC_class_II_antigen_presentation_Main_Pathway	52.8721
NCI_Neurotrophic_factor_mediated_Trk_receptor_signaling_Main_Pathway	52.6925
KEGG_Glycosylphosphatidylinositol_GPI_anchor_biosynthesis_Main_Pathway	52.5086
JNK_Pathway_Insulin_Signaling	52.3067
biocarta_prion_Main_Pathway	52.2519
reactome_Nuclear_signaling_by_ERBB4_Main_Pathway	52.1683
NCI_Stabilization_and_expansion_of_the_E_cadherin_adherens_junction_Pathway_(adherens_junction_assembly)	51.8707
IGF1R_Signaling_Pathway_Cell_Survival	51.2744
reactome_G_alpha_12_13_signalling_events_Main_Pathway	51.2657
biocarta_akap95_role_in_mitosis_and_chromosome_dynamics_Main_Pathway	51.2232
biocarta_akap95_role_in_mitosis_and_chromosome_dynamics_Pathway_(mitotic_chromosome_condensation)	51.2232
biocarta_akap95_role_in_mitosis_and_chromosome_dynamics_Pathway_(mitotic_chromosome_decondensation)	51.2232
reactome_VEGFR2_mediated_cell_proliferation_Main_Pathway	51.1853
reactome_Sphingolipid_de_novo_biosynthesis_Main_Pathway	51.1588
NCI_p75_NTR_mediated_signaling_Main_Pathway	51.1336
NCI_Alpha4_beta1_integrin_signaling_events_Main_Pathway	50.9274
reactome_Signal_attenuation_Main_Pathway	50.9157
NCI_ATM_Pathway_(G1_S_transition_checkpoint)	50.8656
biocarta_double_stranded_rna_induced_gene_expression_Main_Pathway	50.8038
reactome_APC_Cdc20_mediated_degradation_of_Nek2A_Main_Pathway	50.7901
KEGG_Protein_export_Main_Pathway	50.787
reactome_Signaling_by_NOTCH4_Main_Pathway	50.4254
NCI_IL8_and_CXCR2_mediated_signaling_events_Main_Pathway	50.2076
NCI_Lissencephaly_gene_LIS1_in_neuronal_migration_and_development_Main_Pathway	50.1277
NCI_Arf6_downstream_Main_Pathway	50.004
NCI_p75_NTR_mediated_signaling_Pathway_(neuron_apoptosis)	49.9337
biocarta_cdk_regulation_of_dna_replication_Main_Pathway	49.9329
reactome_Antigen_Presentation_Folding_assembly_and_peptide_loading_of_class_I_MHC_Main_Pathway	49.7425
BRCA1_Pathway	49.7209
NCI_Osteopontin_mediated_events_Pathway_(bone_resorption)	49.6791
biocarta_atm_signaling_Main_Pathway	49.6785
reactome_Glucagon_signaling_in_metabolic_regulation_Main_Pathway	49.4039
biocarta_mechanisms_of_transcriptional_repression_by_dna_methylation_Main_Pathway	49.3712
biocarta_mechanisms_of_transcriptional_repression_by_dna_methylation_Pathway_(histone_deacetylation)	49.3712
reactome_Regulation_of_signaling_by_CBL_Main_Pathway	49.2884
NCI_Regulation_of_RAC1_activity_Main_Pathway	49.2039
NCI_Nongenotropic_Androgen_signaling_Pathway_(cell_proliferation)	49.0652
Hedgehog_Signaling_in_Mammals_Pathway	49.0154
KEGG_Taste_transduction_Main_Pathway	48.8422
NCI_Nongenotropic_Androgen_signaling_Main_Pathway	48.7695
SMAD_Signaling_Network_Pathway	48.7375
Growth_Hormone_Signaling_Pathway_Cell_Survival	48.7214
EGF_Pathway_Actin_Cytoskeletal_Rearrangement	48.5946
HGF_Pathway_Anoikis	48.2702
reactome_cGMP_effects_Main_Pathway	48.1783
Glucocorticoid_Receptor_Signaling_Pathway_Cell_Cycle_Progression	47.8706
NCI_PDGFR_beta_signaling_Pathway_(receptor_recycling)	47.8281
biocarta_adp_ribosylation_factor_Main_Pathway	47.1411
biocarta_regulation_of_eif2_Main_Pathway	46.5741
NCI_Signaling_events_mediated_by_PRL_Main_Pathway	46.5669
biocarta_fc_epsilon_receptor_i_signaling_in_mast_cells_Pathway_(degranulation)	46.5385
cAMP_Pathway_eNOS_Signaling_Cardiovascular_Homeostasis	46.5312
KEGG_Cell_adhesion_molecules_CAMs__Main_Pathway	46.4438
KEGG_Glycosaminoglycan_biosynthesis_keratan_sulfate_Main_Pathway	46.3289
superpathway_of_pyrimidine_deoxyribonucleotides_ide_novoi_biosynthesis	46.3005
NCI_Aurora_A_signaling_Pathway_(protein_catabolic_process)	46.1329
MAPK_Signaling_Pathway	46.0402
KEGG_Platelet_activation_Main_Pathway	45.9423
NCI_Sphingosine_1_phosphate_S1P_Main_Pathway	45.901
biocarta_segmentation_clock_Main_Pathway	45.8884
reactome_Transcriptional_regulation_of_pluripotent_stem_cells_Main_Pathway	45.7755
reactome_DAP12_interactions_Main_Pathway	45.2357
NCI_IL2_signaling_events_mediated_by_PI3K_Pathway_(cell_survival)	45.101
NCI_CXCR3_mediated_signaling_events_Pathway_(cell_proliferation)	44.9255
reactome_Class_C_3_Metabotropic_glutamate_pheromone_receptors__Main_Pathway	44.8825
NCI_PAR1_mediated_thrombin_signaling_events_Pathway_(regulation_of_vascular_permeability)	44.7746
NCI_Integrins_in_angiogenesis_Pathway_(angiogenesis)	44.4758
Akt_Signaling_Pathway	44.3785
NCI_E_cadherin_signaling_in_the_nascent_adherens_junction_Main_Pathway	44.2755
reactome_Degradation_of_the_extracellular_matrix_Main_Pathway	44.2545
reactome_Acetylcholine_regulates_insulin_secretion_Main_Pathway	44.1195
NCI_ATM_Main_Pathway	44.0262
reactome_G_alpha_z_signalling_events_Main_Pathway	44.018
reactome_GPVI_mediated_activation_cascade_Main_Pathway	43.9398
cAMP_Pathway_Oncogenesis	43.8617
KEGG_Herpes_simplex_infection_Main_Pathway	43.6807
reactome_Voltage_gated_Potassium_channels_Main_Pathway	43.6304
biocarta_aspirin_blocks_signaling_pathway_involved_in_platelet_activation_Pathway_(vasoconstriction)	43.1526
mucin_core_1_and_core_2_iOi-glycosylation	43.1336
NCI_Signaling_events_regulated_by_Ret_tyrosine_kinase_Main_Pathway	43.0777
biocarta_b_cell_survival_Main_Pathway	43.0073
biocarta_the_co_stimulatory_signal_during_t_cell_activation_Main_Pathway	42.9284
biocarta_the_co_stimulatory_signal_during_t_cell_activation_Pathway_(T_cell_activation)	42.9284
reactome_Gap_junction_assembly_Main_Pathway	42.8561
KEGG_Adipocytokine_signaling_Main_Pathway	42.8188
NCI_Signaling_events_mediated_by_VEGFR1_and_VEGFR2_Pathway_(focal_adhesion_assembly)	42.5806
Glucocorticoid_Receptor_Signaling_Pathway_Gene_Expression_via_CREB3_STAT5B_SLC22A2_POU2F1	42.406
Estrogen_Pathway	42.3177
reactome_Zinc_influx_into_cells_by_the_SLC39_gene_family_Main_Pathway	42.0992
reactome_Formation_of_tubulin_folding_intermediates_by_CCT_TriC_Main_Pathway	41.993
NCI_Regulation_of_CDC42_activity_Main_Pathway	41.9779
NCI_TCR_signaling_in_naive_CD8_T_cells_Main_Pathway	41.9562
NCI_Regulation_of_cytoplasmic_and_nuclear_SMAD2_3_signaling_Main_Pathway	41.7932
NCI_Caspase_Cascade_in_Apoptosis_Pathway_(nuclear_fragmentation_during_apoptosis)	41.4356
NCI_FOXM1_transcription_factor_network_Main_Pathway	41.3932
NCI_IL8_and_CXCR2_mediated_signaling_events_Pathway_(cAMP_biosynthetic_process)	41.3545
NCI_IL2_signaling_events_mediated_by_PI3K_Main_Pathway	41.2401
KEGG_Prion_diseases_Main_Pathway	41.2328
BRCA1_Pathway_Chromatin_Remodeling	41.1912
NCI_Caspase_Cascade_in_Apoptosis_Pathway_(DNA_fragmentation_during_apoptosis)	41.1802
KEGG_Mucin_type_O_Glycan_biosynthesis_Main_Pathway	41.1763
NCI_Signaling_events_mediated_by_HDAC_Class_I_Pathway_(histone_deacetylation)	41.1523
biocarta_role_of_pi3k_subunit_p85_in_regulation_of_actin_organization_and_cell_migration_Main_Pathway	40.9144
KEGG_p53_signaling_Main_Pathway	40.6837
CREB_Pathway	40.6488
wybutosine_biosynthesis	40.4731
NCI_S1P2_Main_Pathway	40.2251
KEGG_Asthma_Main_Pathway	40.207
KEGG_Vasopressin_regulated_water_reabsorption_Main_Pathway	40.1398
reactome_NOTCH2_Activation_and_Transmission_of_Signal_to_the_Nucleus_Main_Pathway	40.1154
NCI_Nongenotropic_Androgen_signaling_Pathway_(apoptosis)	40.1039
reactome_SMAD2_SMAD3_SMAD4_heterotrimer_regulates_transcription_Main_Pathway	40.0792
NCI_Caspase_Cascade_in_Apoptosis_Pathway_(neuron_apoptosis)	40.0685
NCI_Posttranslational_regulation_of_adherens_junction_stability_and_dissassembly_Main_Pathway	40.0493
reactome_Loss_of_Nlp_from_mitotic_centrosomes_Main_Pathway	40.0271
reactome_Loss_of_proteins_required_for_interphase_microtubule_organizationA_from_the_centrosome_Main_Pathway	40.0271
KEGG_Pathogenic_Escherichia_coli_infection_Main_Pathway	39.9956
reactome_Separation_of_Sister_Chromatids_Main_Pathway	39.9434
reactome_Conversion_from_APC_C_Cdc20_to_APC_C_Cdh1_in_late_anaphase_Main_Pathway	39.7619
reactome_Processing_of_Intronless_Pre_mRNAs_Main_Pathway	39.6092
reactome_Activation_of_Matrix_Metalloproteinases_Main_Pathway	39.59
IL-6_Pathway	39.3545
NCI_Endogenous_TLR_signaling_Main_Pathway	39.3299
biocarta_caspase_cascade_in_apoptosis_Main_Pathway	39.2982
biocarta_phospholipids_as_signalling_intermediaries_Main_Pathway	39.2952
reactome_NCAM_signaling_for_neurite_out_growth_Main_Pathway	39.1956
NCI_IL8_and_CXCR1_mediated_signaling_events_Main_Pathway	39.1836
reactome_Post_chaperonin_tubulin_folding_Main_Pathway	38.99
cAMP_Pathway_Chemotaxis	38.8536
WNT_Pathway_PKC_Pathway	38.6146
KEGG_Neuroactive_ligand_receptor_interaction_Main_Pathway	38.61
reactome_Norepinephrine_Neurotransmitter_Release_Cycle_Main_Pathway	38.4824
KEGG_Ribosome_Main_Pathway	38.4781
NCI_Aurora_A_signaling_Pathway_(spindle_assembly)	38.4103
NCI_IL2_signaling_events_mediated_by_PI3K_Pathway_(cell_proliferation)	38.4024
reactome_Interaction_With_The_Zona_Pellucida_Main_Pathway	38.2195
reactome_WNT5A_dependent_internalization_of_FZD4_Main_Pathway	38.1959
NCI_Alpha_synuclein_signaling_Pathway_(cell_death)	37.9768
NCI_Alpha_synuclein_signaling_Pathway_(proteasomal_ubiquitin_dependent_protein_catabolic_process)	37.9768
ILK_Signaling_Pathway_Cell_Cycle_Proliferation	37.7569
ILK_Signaling_Pathway_G2_Phase_Arrest	37.7569
biocarta_how_progesterone_initiates_the_oocyte_maturation_Main_Pathway	37.7488
NCI_Thromboxane_A2_receptor_signaling_Pathway_(platelet_activation)	37.4849
reactome_SLBP_independent_Processing_of_Histone_Pre_mRNAs_Main_Pathway	37.4696
reactome_TRP_channels_Main_Pathway	37.4548
biocarta_ctcf_first_multivalent_nuclear_factor_Main_Pathway	37.3615
cAMP_Pathway_Cell_Growth	37.3278
cAMP_Pathway_Lipolysis	37.2414
Circadian_Pathway	37.2116
biocarta_role_of_mitochondria_in_apoptotic_signaling_Main_Pathway	37.1826
reactome_G_alpha_q_signalling_events_Main_Pathway	37.0187
KEGG_Sphingolipid_metabolism_Main_Pathway	36.9211
reactome_SLBP_Dependent_Processing_of_Replication_Dependent_Histone_Pre_mRNAs_Main_Pathway	36.793
NCI_Signaling_events_mediated_by_VEGFR1_and_VEGFR2_Pathway_(cell_proliferation)	36.7416
reactome_Translocation_of_ZAP_70_to_Immunological_synapse_Main_Pathway	36.4909
JNK_Pathway_Gene_Expression_Apoptosis_Inflammation_Tumorigenesis_Cell_Migration_via_SMAD4_STAT4_HSF1_TP53_MAP2_DCX_ATF2_NFATC3_SPIRE1_MAP1B_TCF15_ELK1_BCL2_JUN_PXN_NFATC2	36.4002
biocarta_thrombin_signaling_and_protease_activated_receptors_Main_Pathway	36.1212
KEGG_Notch_signaling_Main_Pathway	35.9833
NCI_PAR1_mediated_thrombin_signaling_events_Main_Pathway	35.91
reactome_APC_C_Cdc20_mediated_degradation_of_Cyclin_B_Main_Pathway	35.7698
Mismatch_Repair_in_Eukaryotes_Pathway	35.5442
reactome_Vasopressin_regulates_renal_water_homeostasis_via_Aquaporins_Main_Pathway	35.4759
reactome_p130Cas_linkage_to_MAPK_signaling_for_integrins_Main_Pathway	35.4609
NCI_CXCR3_mediated_signaling_events_Main_Pathway	35.4555
NCI_VEGF_and_VEGFR_signaling_network_Main_Pathway	35.3616
KEGG_Phototransduction_Main_Pathway	35.2185
reactome_Glycosphingolipid_metabolism_Main_Pathway	35.1483
reactome_NRAGE_signals_death_through_JNK_Main_Pathway	35.116
pyrimidine_deoxyribonucleotides_biosynthesis_from_CTP	35.0894
biocarta_regulation_of_splicing_through_sam68_Main_Pathway	34.9519
superpathway_of_pyrimidine_deoxyribonucleoside_salvage	34.9011
reactome_Retinoid_metabolism_and_transport_Main_Pathway	34.8912
IL-10_Pathway_IL-10_Responsive_Genes_Transcription_of_BCLXL_Cyclin-D1_D2_D3_Pim1_c-Myc_and_P19(INK4D)_via_STAT3	34.8493
IL-10_Pathway_Inflammatory_Cytokine_Genes_Expression_via_STAT3	34.8493
KEGG_Prostate_cancer_Main_Pathway	34.7672
pyrimidine_deoxyribonucleotides_ide_novoi_biosynthesis	34.7361
melatonin_degradation_I	34.6074
biocarta_regulation_of_bad_phosphorylation_Main_Pathway	34.5485
reactome_Generation_of_second_messenger_molecules_Main_Pathway	34.457
reactome_Synthesis_secretion_and_inactivation_of_Glucose_dependent_Insulinotropic_Polypeptide_GIP__Main_Pathway	34.3138
PTEN_Pathway_Proliferation_CyclinA2_Geminin_AuroraA_PLK1	34.2325
PTEN_Pathway_Senescence_Ets2_p16	34.2325
KEGG_Salmonella_infection_Main_Pathway	34.11
KEGG_Cysteine_and_methionine_metabolism_Main_Pathway	33.8918
reactome_Recruitment_of_NuMA_to_mitotic_centrosomes_Main_Pathway	33.5201
NCI_LKB1_signaling_events_Main_Pathway	33.3721
NCI_Endogenous_TLR_signaling_Pathway_(regulation_of_apoptosis)	33.2842
NCI_Endogenous_TLR_signaling_Pathway_(regulation_of_cell_proliferation)	33.2842
NCI_Endogenous_TLR_signaling_Pathway_(regulation_of_interleukin_1_beta_production)	33.2842
biocarta_wnt_signaling_Main_Pathway	33.1916
reactome_Class_A_1_Rhodopsin_like_receptors__Main_Pathway	32.9477
ILK_Signaling_Pathway_Cell_Migration_Retraction	32.7336
reactome_Prefoldin_mediated_transfer_of_substrate_to_CCT_TriC_Main_Pathway	32.5338
NCI_Class_I_PI3K_signaling_events_Main_Pathway	32.4367
JNK_Pathway	32.3493
reactome_Trafficking_and_processing_of_endosomal_TLR_Main_Pathway	32.3437
NCI_Regulation_of_RhoA_activity_Main_Pathway	32.3409
NCI_Class_I_PI3K_signaling_events_mediated_by_Akt_Main_Pathway	32.3402
reactome_Regulation_of_PLK1_Activity_at_G2_M_Transition_Main_Pathway	32.2997
NCI_Fc_epsilon_receptor_I_signaling_in_mast_cells_Main_Pathway	32.2328
KEGG_Homologous_recombination_Main_Pathway	32.186
IGF1R_Signaling_Pathway_Cell_Migration	32.1848
reactome_Toll_Like_Receptor_4_TLR4_Cascade_Main_Pathway	32.1685
zymosterol_biosynthesis	31.8765
NCI_Trk_receptor_signaling_mediated_by_PI3K_and_PLC_gamma_Pathway_(axonogenesis)	31.7554
NCI_Trk_receptor_signaling_mediated_by_PI3K_and_PLC_gamma_Pathway_(neuron_apoptosis)	31.7554
Ras_Pathway	31.6911
GSK3_Signaling_Pathway_Protein_Synthesis	31.6389
NCI_Alpha6_beta4_integrin_ligand_interactions_Main_Pathway	31.5921
reactome_Endosomal_Vacuolar_Main_Pathway	31.5578
NCI_Presenilin_action_in_Notch_and_Wnt_signaling_Pathway_(apoptosis)	31.159
KEGG_Serotonergic_synapse_Main_Pathway	31.0791
cAMP_Pathway_Cytokine_Production	30.9777
ERK_Signaling_Pathway_Gene_Expression_via_CAPN6_TP53_FOS_ATF1_MYC_ELK3_MYLK_ETS1_SRF_HIST1H3B_CREB3_STAT3_NFKB2_HMGN1_ESR2_ELK1_PAX6_JUN	30.8799
NCI_Signaling_events_mediated_by_focal_adhesion_kinase_Pathway_(negative_regulation_of_cell_adhesion_involved_in_substrate_bound_cell_migration)	30.8672
reactome_Synthesis_secretion_and_inactivation_of_Glucagon_like_Peptide_1_GLP_1__Main_Pathway	30.7854
reactome_Lysosome_Vesicle_Biogenesis_Main_Pathway	30.7646
NGF_Pathway	30.7419
NCI_Caspase_Cascade_in_Apoptosis_Pathway_(DNA_repair)	30.3268
reactome_Processing_of_Capped_Intron_Containing_Pre_mRNA_Main_Pathway	30.2573
NCI_FAS_CD95_signaling_Main_Pathway	30.2383
NCI_Alpha_synuclein_signaling_Main_Pathway	30.1798
NCI_BCR_signaling_Pathway_(re_entry_into_mitotic_cell_cycle)	29.9981
NCI_Signaling_events_mediated_by_VEGFR1_and_VEGFR2_Pathway_(regulation_of_vascular_permeability)	29.8747
reactome_Recruitment_of_mitotic_centrosome_proteins_and_complexes_Main_Pathway	29.8678
reactome_mRNA_decay_by_5_to_3_exoribonuclease_Main_Pathway	29.7491
PAK_Pathway_Actin_Organization	29.7382
PAK_Pathway_Cell_Survival	29.7382
KEGG_Small_cell_lung_cancer_Main_Pathway	29.6604
reactome_Synthesis_of_Prostaglandins_PG_and_Thromboxanes_TX__Main_Pathway	29.5689
Ras_Pathway_Gene_Expression_Cell_Proliferation_Cell_Survival_Differentiation_Development_Cell_Cycle_Control_Cell_Motility_Tumorigenesis_via_ELK4_ATF2_MEF2D_STAT2_CREB3_CCNA1_MYC_ELK1_JUN_CDK4	29.5309
NCI_Signaling_events_mediated_by_VEGFR1_and_VEGFR2_Pathway_(angiogenesis)	29.5131
reactome_E2F_mediated_regulation_of_DNA_replication_Main_Pathway	29.194
reactome_G1_S_Specific_Transcription_Main_Pathway	29.194
NCI_LPA_receptor_mediated_events_Main_Pathway	29.0783
biocarta_y_branching_of_actin_filaments_Main_Pathway	28.9111
KEGG_Parkinson_s_disease_Main_Pathway	28.8931
biocarta_skeletal_muscle_hypertrophy_is_regulated_via_akt_mtor_Main_Pathway	28.862
HIF1Alpha_Pathway_NOS_Pathway	28.6867
HIF1Alpha_Pathway_VEGF_Pathway	28.6867
reactome_Regulation_of_KIT_signaling_Main_Pathway	28.5637
GSK3_Signaling_Pathway_Glycogen_Synthesis	28.481
biocarta_repression_of_pain_sensation_by_the_transcriptional_regulator_dream_Main_Pathway	28.3541
NCI_Stabilization_and_expansion_of_the_E_cadherin_adherens_junction_Main_Pathway	28.19
KEGG_Glycosaminoglycan_degradation_Main_Pathway	28.156
NCI_Alpha4_beta1_integrin_signaling_events_Pathway_(cell_migration)	28.134
mTOR_Pathway	28.0846
KEGG_Hedgehog_signaling_Main_Pathway	27.9305
biocarta_transcription_regulation_by_methyltransferase_of_carm1_Main_Pathway	27.9257
biocarta_phospholipids_as_signalling_intermediaries_Pathway_(actin_filament_organization)	27.8557
biocarta_phospholipids_as_signalling_intermediaries_Pathway_(chemotaxis)	27.8557
KEGG_Adherens_junction_Main_Pathway	27.8339
PTEN_Pathway_Apoptosis	27.7071
NCI_VEGFR3_signaling_in_lymphatic_endothelium_Main_Pathway	27.6408
PAK_Pathway_Lamelliopodia_and_Filopodia_Outgrowth	27.624
reactome_G_alpha_i_signalling_events_Main_Pathway	27.4847
NCI_Canonical_Wnt_signaling_Main_Pathway	27.36
biocarta_il_4_signaling_Main_Pathway	27.3418
KEGG_Steroid_hormone_biosynthesis_Main_Pathway	27.3367
reactome_Rho_GTPase_cycle_Main_Pathway	27.2331
KEGG_Focal_adhesion_Main_Pathway	27.1179
NCI_Urokinase_type_plasminogen_activator_uPA_and_uPAR_mediated_signaling_Main_Pathway	27.0791
WNT_Pathway	26.8975
reactome_PLC_beta_mediated_events_Main_Pathway	26.7604
reactome_Deadenylation_of_mRNA_Main_Pathway	26.6739
reactome_Synthesis_of_PIPs_at_the_plasma_membrane_Main_Pathway	26.652
reactome_Senescence_Associated_Secretory_Phenotype_SASP__Main_Pathway	26.6394
reactome_Sialic_acid_metabolism_Main_Pathway	26.5388
RANK_Signaling_in_Osteoclasts_Pathway_Resorption	26.4955
biocarta_lck_and_fyn_tyrosine_kinases_in_initiation_of_tcr_activation_Main_Pathway	26.4348
Glucocorticoid_Receptor_Signaling_Pathway_Inflammatory_Cytokines	26.1224
reactome_Ligand_gated_ion_channel_transport_Main_Pathway	25.9199
NCI_BARD1_signaling_events_Pathway_(protein_ubiquitination)	25.8474
KEGG_Pathways_in_cancer_Main_Pathway	25.8352
NCI_Trk_receptor_signaling_mediated_by_PI3K_and_PLC_gamma_Main_Pathway	25.7892
purine_deoxyribonucleosides_salvage	25.7314
NCI_Arf6_trafficking_events_Main_Pathway	25.5826
cAMP_Pathway	25.4067
reactome_Activation_of_the_AP_1_family_of_transcription_factors_Main_Pathway	25.3473
reactome_Cleavage_of_Growing_Transcript_in_the_Termination_Region_Main_Pathway	25.3344
reactome_mRNA_3_end_processing_Main_Pathway	25.3344
reactome_Integrin_alphaIIb_beta3_signaling_Main_Pathway	25.3313
NCI_Signaling_events_regulated_by_Ret_tyrosine_kinase_Pathway_(lamellipodium_assembly)	25.2611
KEGG_Chemokine_signaling_Main_Pathway	24.9622
biocarta_fas_signaling_pathway_cd95__Main_Pathway	24.8677
reactome_Signal_transduction_by_L1_Main_Pathway	24.6704
reactome_Nuclear_import_of_Rev_protein_Main_Pathway	24.5438
RANK_Signaling_in_Osteoclasts_Pathway_Inhibition_of_Death	24.511
NCI_Regulation_of_Ras_family_activation_Main_Pathway	24.484
KEGG_PI3K_Akt_signaling_Main_Pathway	24.4152
NCI_CDC42_signaling_events_Main_Pathway	24.3995
KEGG_Viral_carcinogenesis_Main_Pathway	24.3989
NCI_HIV_1_Nef_Negative_effector_of_Fas_and_TNF_alpha_Pathway_(Pathway_degradation_of_CASP3_CASP7_CASP6)	24.3737
GPCR_Pathway	24.1546
reactome_Synthesis_of_very_long_chain_fatty_acyl_CoAs_Main_Pathway	24.1024
NCI_Atypical_NF_kappaB_Main_Pathway	24.0666
NCI_ATF_2_transcription_factor_network_Main_Pathway	23.9923
superpathway_of_pyrimidine_ribonucleotides_ide_novoi_biosynthesis	23.867
NCI_Aurora_A_signaling_Pathway_(centrosome_duplication)	23.5793
reactome_Dissolution_of_Fibrin_Clot_Main_Pathway	23.5131
biocarta_protein_kinase_a_at_the_centrosome_Main_Pathway	23.4873
biocarta_phospholipids_as_signalling_intermediaries_Pathway_(lamellipodium_assembly)	23.4827
KEGG_Leukocyte_transendothelial_migration_Main_Pathway	23.3182
p38_Signaling_Pathway	23.2766
HIF1Alpha_Pathway_p53_Hypoxia_Pathway	23.2583
WNT_Pathway_Gene_Expression_via_CREB3	23.2228
NCI_Downstream_signaling_in_naive_CD8_T_cells_Pathway_(Pathway_regulation_of_survival_gene_product_expression_via_IL2RG)	23.2164
reactome_KSRP_destabilizes_mRNA_Main_Pathway	23.1671
KEGG_Rap1_signaling_Main_Pathway	23.1192
NCI_RAC1_signaling_Main_Pathway	23.0826
biocarta_nerve_growth_factor_pathway_ngf__Main_Pathway	22.9376
reactome_Synthesis_of_PC_Main_Pathway	22.9175
HGF_Pathway_Cell_Cycle_Progression	22.916
reactome_Tryptophan_catabolism_Main_Pathway	22.8656
KEGG_Proteoglycans_in_cancer_Main_Pathway	22.8615
reactome_NRIF_signals_cell_death_from_the_nucleus_Main_Pathway	22.8449
NCI_Atypical_NF_kappaB_Pathway_(Pathway_degradation_of_NFKB1_NFKBIA)	22.7526
reactome_Mismatch_repair_MMR_directed_by_MSH2_MSH6_MutSalpha__Main_Pathway	22.7223
NCI_Internalization_of_ErbB1_Main_Pathway	22.5734
NCI_Osteopontin_mediated_events_Main_Pathway	22.4309
reactome_Interleukin_7_signaling_Main_Pathway	22.4164
KEGG_Wnt_signaling_Main_Pathway	22.3648
KEGG_Glycosphingolipid_biosynthesis_lacto_and_neolacto_series_Main_Pathway	22.1157
FLT3_Signaling_Pathway	22.0229
biocarta_role_of_erbb2_in_signal_transduction_and_oncology_Main_Pathway	22.0157
KEGG_Mismatch_repair_Main_Pathway	21.8988
cAMP_Pathway_Cell_Survival	21.8092
reactome_Signaling_by_SCF_KIT_Main_Pathway	21.7897
Erythropoietin_Pathway_Anti-Apoptosis	21.7853
reactome_RNA_Polymerase_I_Transcription_Initiation_Main_Pathway	21.737
biocarta_pten_dependent_cell_cycle_arrest_and_apoptosis_Main_Pathway	21.6791
NCI_FOXA2_and_FOXA3_transcription_factor_networks_Main_Pathway	21.5375
NCI_Thromboxane_A2_receptor_signaling_Main_Pathway	21.4401
KEGG_Hepatitis_B_Main_Pathway	21.4286
reactome_Butyrate_Response_Factor_1_BRF1_destabilizes_mRNA_Main_Pathway	21.2801
NCI_Thromboxane_A2_receptor_signaling_Pathway_(cAMP_biosynthetic_process)	21.2171
reactome_CYP2E1_reactions_Main_Pathway	21.1968
reactome_Formation_of_Senescence_Associated_Heterochromatin_Foci_SAHF__Main_Pathway	21.064
superpathway_of_steroid_hormone_biosynthesis	20.7326
reactome_Synthesis_of_PIPs_at_the_early_endosome_membrane_Main_Pathway	20.7184
HGF_Pathway_Regulation_of_Cytoskeleton_Cell_Polarity_and_Cell_Motility	20.7081
NCI_Regulation_of_Telomerase_Main_Pathway	20.6738
KEGG_Oocyte_meiosis_Main_Pathway	20.6205
reactome_Interferon_alpha_beta_signaling_Main_Pathway	20.5994
NCI_DNA_PK_pathway_in_nonhomologous_end_joining_Main_Pathway	20.5646
NCI_DNA_PK_pathway_in_nonhomologous_end_joining_Pathway_(double_strand_break_repair_via_nonhomologous_end_joining)	20.5646
KEGG_Apoptosis_Main_Pathway	20.5425
reactome_Regulation_of_Glucokinase_by_Glucokinase_Regulatory_Protein_Main_Pathway	20.5385
NCI_Angiopoietin_receptor_Tie2_mediated_signaling_Main_Pathway	20.481
superpathway_of_methionine_degradation	20.4331
KEGG_Fc_gamma_R_mediated_phagocytosis_Main_Pathway	20.3962
NAD_ide_novoi_biosynthesis	20.3155
biocarta_sumoylation_by_ranbp2_regulates_transcriptional_repression_Main_Pathway	20.225
JAK-STAT_Pathway_Nml_SOCS_BCL-XL_p21_Myc_Nos2_Gene_Expression_via_STAT2	20.1959
UTP_and_CTP_ide_novoi_biosynthesis	20.0606
Interferon_Pathway	20.0582
biocarta_internal_ribosome_entry_Main_Pathway	20.0076
biocarta_internal_ribosome_entry_Pathway_(translational_initiation)	20.0076
reactome_Polymerase_switching_Main_Pathway	19.9757
reactome_Polymerase_switching_on_the_C_strand_of_the_telomere_Main_Pathway	19.9757
NCI_C_MYB_transcription_factor_network_Main_Pathway	19.9737
KEGG_Cytokine_cytokine_receptor_interaction_Main_Pathway	19.9055
reactome_Activated_NOTCH1_Transmits_Signal_to_the_Nucleus_Main_Pathway	19.8665
reactome_pre_mRNA_splicing_Main_Pathway	19.7267
NCI_ErbB2_ErbB3_signaling_events_Main_Pathway	19.7069
Estrogen_Pathway_Gene_Expression_via_FOS_JUN_ELK1_SP1_POLR2B_CREB3_NFKB2	19.6031
reactome_Mismatch_repair_MMR_directed_by_MSH2_MSH3_MutSbeta__Main_Pathway	19.5373
reactome_HDL_mediated_lipid_transport_Main_Pathway	19.4594
JAK-STAT_Pathway	19.4404
reactome_Transport_of_Mature_mRNA_Derived_from_an_Intronless_Transcript_Main_Pathway	19.3702
KEGG_Transcriptional_misregulation_in_cancer_Main_Pathway	19.2857
HIF1Alpha_Pathway_Gene_Expression_via_JUN_CREB3	19.2841
reactome_Golgi_Associated_Vesicle_Biogenesis_Main_Pathway	19.2562
NCI_Alpha_synuclein_signaling_Pathway_(neuron_apoptosis)	19.2424
biocarta_trka_receptor_signaling_Main_Pathway	19.1284
NCI_Aurora_A_signaling_Main_Pathway	19.0312
biocarta_apoptotic_signaling_in_response_to_dna_damage_Main_Pathway	18.9757
HGF_Pathway	18.7908
NCI_PDGFR_beta_signaling_Main_Pathway	18.6279
NCI_Sumoylation_by_RanBP2_regulates_transcriptional_repression_Main_Pathway	18.5118
Chemokine_Pathway_Gene_Expression_and_Apoptosis_via_ELK1	18.5089
reactome_O_linked_glycosylation_of_mucins_Main_Pathway	18.4871
reactome_IRF3_mediated_induction_of_type_I_IFN_Main_Pathway	18.3477
TRAF_Pathway_Direct_Antimicrobial_Response_and_Cell-Mediated_Immunity_and_Apoptosis_of_Host_Cell	18.3362
reactome_alpha_linolenic_acid_ALA_metabolism_Main_Pathway	18.1722
biocarta_cell_cycle_g2_m_checkpoint_Main_Pathway	18.1544
KEGG_Prolactin_signaling_Main_Pathway	18.1333
KEGG_Glycosphingolipid_biosynthesis_ganglio_series_Main_Pathway	17.9198
NCI_p53_Pathway_(apoptosis)	17.6616
NCI_N_cadherin_signaling_events_Main_Pathway	17.5982
biocarta_hiv_1_nef_negative_effector_of_fas_and_tnf_Pathway_(Pathway_degradation_of_CASP8_BIRC2_APAF1)	17.5766
NCI_Signaling_events_mediated_by_Hepatocyte_Growth_Factor_Receptor_c_Met__Main_Pathway	17.5161
reactome_Transport_of_the_SLBP_Dependant_Mature_mRNA_Main_Pathway	17.4946
HIF1Alpha_Pathway	17.4827
reactome_Depolymerisation_of_the_Nuclear_Lamina_Main_Pathway	17.4396
reactome_Downregulation_of_SMAD2_3_SMAD4_transcriptional_activity_Main_Pathway	17.3998
NCI_ErbB4_signaling_events_Pathway_(epithelial_cell_differentiation)	17.3465
KEGG_Colorectal_cancer_Main_Pathway	17.2941
reactome_disassembly_of_the_destruction_complex_and_recruitment_of_AXIN_to_the_membrane_Main_Pathway	17.22
NCI_TCR_signaling_in_naive_CD8_T_cells_Pathway_(Pathway_regulation_of_survival_gene_product_expression_via_AKT1)	17.1441
reactome_Oxidative_Stress_Induced_Senescence_Main_Pathway	17.1282
reactome_Transport_of_the_SLBP_independent_Mature_mRNA_Main_Pathway	17.0625
KEGG_Sphingolipid_signaling_Main_Pathway	16.9849
reactome_Regulation_of_actin_dynamics_for_phagocytic_cup_formation_Main_Pathway	16.9724
biocarta_activation_of_camp_dependent_protein_kinase_pka_Main_Pathway	16.9271
reactome_Transport_of_Mature_mRNA_derived_from_an_Intron_Containing_Transcript_Main_Pathway	16.8028
reactome_FCERI_mediated_MAPK_activation_Main_Pathway	16.7305
reactome_VEGFA_VEGFR2_Pathway_Main_Pathway	16.5823
KEGG_Insulin_secretion_Main_Pathway	16.4585
biocarta_cystic_fibrosis_transmembrane_conductance_regulator_cftr_and_beta_2_adrenergic_receptor_b2ar_Main_Pathway	16.4227
NCI_Thromboxane_A2_receptor_signaling_Pathway_(MAPKKK_cascade)	16.3927
KEGG_Phosphatidylinositol_signaling_system_Main_Pathway	16.3331
NCI_IL2_mediated_signaling_events_Pathway_(natural_killer_cell_mediated_cytotoxicity)	16.1637
NCI_Hedgehog_signaling_events_mediated_by_Gli_proteins_Main_Pathway	16.0429
reactome_Olfactory_Signaling_Pathway_Main_Pathway	16.0293
NCI_p53_Main_Pathway	15.9637
guanosine_nucleotides_ide_novoi_biosynthesis	15.884
NCI_ErbB1_downstream_signaling_Main_Pathway	15.871
JAK-STAT_Pathway_IFN-Inducible_Gene_Expression_via_STAT2_STAT1	15.7959
NCI_IL8_and_CXCR1_mediated_signaling_events_Pathway_(cAMP_biosynthetic_process)	15.7911
NCI_Atypical_NF_kappaB_Pathway_(positive_regulation_of_anti_apoptosis)	15.701
biocarta_aspirin_blocks_signaling_pathway_involved_in_platelet_activation_Main_Pathway	15.6942
reactome_Synthesis_of_bile_acids_and_bile_salts_via_27_hydroxycholesterol_Main_Pathway	15.6178
ILK_Signaling_Pathway_Induced_Cell_Proliferation	15.6163
KEGG_RNA_degradation_Main_Pathway	15.6042
KEGG_Ascorbate_and_aldarate_metabolism_Main_Pathway	15.573
reactome_Trafficking_of_AMPA_receptors_Main_Pathway	15.4897
cAMP_Pathway_Gene_Expression_via_NFKB2_CREBBP_ELK1	15.4802
NCI_Alpha_synuclein_signaling_Pathway_(Pathway_negative_regulation_of_transcription_via_TOR1A_SNCA_STUB1_FKBP1A)	15.3761
NCI_Alpha_synuclein_signaling_Pathway_(Pathway_positive_regulation_of_gene_specific_transcription_via_TOR1A_SNCA_FKBP1A_STUB1)	15.3761
NCI_Alpha_synuclein_signaling_Pathway_(protein_targeting_to_lysosome)	15.3761
ILK_Signaling_Pathway_Loss_of_Occludin_Barrier_Dysfunction	15.3076
KEGG_Thyroid_cancer_Main_Pathway	15.2424
reactome_NEP_NS2_Interacts_with_the_Cellular_Export_Machinery_Main_Pathway	15.1859
reactome_Nuclear_Pore_Complex_NPC_Disassembly_Main_Pathway	15.0036
KEGG_Ras_signaling_Main_Pathway	14.6082
NCI_PDGFR_beta_signaling_Pathway_(chemotaxis)	14.5591
cAMP_Pathway_Regulation_of_Cytoskeleton	14.5566
TGF-Beta_Pathway_Transciption_Arrested_Growth_Apoptosis	14.5181
TGF-Beta_Pathway_Transciption_Cell_Growth_and_Mobility_and_Angiogenesis	14.5181
NCI_Presenilin_action_in_Notch_and_Wnt_signaling_Main_Pathway	14.3536
reactome_TCF_dependent_signaling_in_response_to_WNT_Main_Pathway	14.2715
KEGG_Inositol_phosphate_metabolism_Main_Pathway	14.2497
NCI_Caspase_Cascade_in_Apoptosis_Main_Pathway	13.8916
reactome_Rev_mediated_nuclear_export_of_HIV_RNA_Main_Pathway	13.8319
KEGG_mRNA_surveillance_Main_Pathway	13.7854
biocarta_eukaryotic_protein_translation_Main_Pathway	13.6999
KEGG_Olfactory_transduction_Main_Pathway	13.6166
reactome_VEGFR2_mediated_vascular_permeability_Main_Pathway	13.5766
NCI_Regulation_of_Androgen_receptor_activity_Main_Pathway	13.4722
EGF_Pathway	13.4555
NCI_Class_I_PI3K_signaling_events_mediated_by_Akt_Pathway_(negative_regulation_of_cell_cycle)	13.4322
cAMP_Pathway_Myocardial_Contraction	13.4208
biocarta_lissencephaly_gene_lis1_in_neuronal_migration_and_development_Main_Pathway	13.2905
reactome_U12_Dependent_Splicing_Main_Pathway	13.1964
KEGG_Pantothenate_and_CoA_biosynthesis_Main_Pathway	13.0929
reactome_Antigen_activates_B_Cell_Receptor_BCR_leading_to_generation_of_second_messengers_Main_Pathway	13.0414
PTEN_Pathway_Cell_Survival	13.0359
Ras_Pathway_Increased_T-cell_Adhesion	12.9869
KEGG_Chronic_myeloid_leukemia_Main_Pathway	12.9187
reactome_Regulation_of_IFNA_signaling_Main_Pathway	12.8417
PTEN_Pathway_Adhesion_or_Migration	12.8302
reactome_DSCAM_interactions_Main_Pathway	12.8122
biocarta_mechanism_of_protein_import_into_the_nucleus_Main_Pathway	12.7914
IL-10_Pathway	12.7532
biocarta_phosphorylation_of_mek1_by_cdk5_p35_down_regulates_the_map_kinase_Main_Pathway	12.7524
biocarta_activation_of_csk_by_camp_dependent_protein_kinase_inhibits_signaling_through_the_t_cell_receptor_Main_Pathway	12.7444
KEGG_RNA_transport_Main_Pathway	12.6731
reactome_Synthesis_secretion_and_deacylation_of_Ghrelin_Main_Pathway	12.6715
NCI_Beta2_integrin_cell_surface_interactions_Main_Pathway	12.6705
NCI_a6b1_and_a6b4_Integrin_signaling_Main_Pathway	12.6283
NCI_Coregulation_of_Androgen_receptor_activity_Main_Pathway	12.6162
reactome_Na_Cl_dependent_neurotransmitter_transporters_Main_Pathway	12.5283
reactome_PD_1_signaling_Main_Pathway	12.5086
Chemokine_Pathway	12.3268
MAPK_Family_Pathway_Gene_Expression_via_ATF2_JUN_ELK1_NFKB2_CREB3	12.2543
AHR_Pathway_PS2_Gene_expression_via_ESR1	12.2467
NCI_Thromboxane_A2_receptor_signaling_Pathway_(chemotaxis)	12.2389
NCI_Thromboxane_A2_receptor_signaling_Pathway_(muscle_contraction)	12.2389
NCI_TRAIL_signaling_Main_Pathway	12.17
NCI_Nephrin_Neph1_signaling_in_the_kidney_podocyte_Main_Pathway	12.1132
HA_syntesis_pathway	12.0372
PTEN_Pathway_DNA_Repair	11.9897
reactome_ISG15_antiviral_mechanism_Main_Pathway	11.9797
NCI_TNF_receptor_signaling_pathway__Pathway_(JNK_cascade)	11.8806
reactome_Nef_mediated_downregulation_of_MHC_class_I_complex_cell_surface_expression_Main_Pathway	11.7631
NCI_IL2_mediated_signaling_events_Pathway_(positive_regulation_of_cell_cell_adhesion)	11.7521
Erythropoietin_Pathway_Gene_Expression_Neuroprotection_via_NFKB2	11.7348
NCI_Regulation_of_retinoblastoma_protein_Pathway_(proteasomal_ubiquitin_dependent_protein_catabolic_process)	11.5996
WNT_Pathway_Cytoskeletal_Rearrangement	11.5972
NCI_TGF_beta_receptor_signaling_Main_Pathway	11.5569
biocarta_erk1_erk2_mapk_signaling_Main_Pathway	11.4255
reactome_CTLA4_inhibitory_signaling_Main_Pathway	11.4091
KEGG_Protein_digestion_and_absorption_Main_Pathway	11.3025
KEGG_Antigen_processing_and_presentation_Main_Pathway	10.8502
IL-2_Pathway_Gene_Expression_via_FYN_LYN_RPS6KB1_PTK2B	10.7715
KEGG_Renal_cell_carcinoma_Main_Pathway	10.584
NCI_FoxO_family_signaling_Main_Pathway	10.5154
biocarta_pdgf_signaling_Main_Pathway	10.4402
NCI_CD40_CD40L_signaling_Main_Pathway	10.3688
biocarta_rac1_cell_motility_signaling_Main_Pathway	10.3268
NCI_Regulation_of_Androgen_receptor_activity_Pathway_(cell_proliferation)	10.3084
NCI_DNA_PK_pathway_in_nonhomologous_end_joining_Pathway_(V_D_J_recombination)	10.2996
NCI_CXCR4_mediated_signaling_events_Main_Pathway	10.2517
reactome_Transport_of_glucose_and_other_sugars_bile_salts_and_organic_acids_metal_ions_and_amine_compounds_Main_Pathway	10.1771
reactome_Repair_synthesis_for_gap_filling_by_DNA_polymerase_in_TC_NER_Main_Pathway	10.1257
reactome_Repair_synthesis_of_patch_27_30_bases_long_by_DNA_polymerase_Main_Pathway	10.1257
biocarta_egf_signaling_Main_Pathway	9.97896
NCI_IL2_mediated_signaling_events_Pathway_(T_cell_proliferation)	9.88279
reactome_Regulation_of_IFNG_signaling_Main_Pathway	9.80256
NCI_LKB1_signaling_events_Pathway_(establishment_of_cell_polarity)	9.75458
KEGG_Non_alcoholic_fatty_liver_disease_NAFLD__Main_Pathway	9.71141
KEGG_Non_small_cell_lung_cancer_Main_Pathway	9.69265
reactome_Transport_of_Ribonucleoproteins_into_the_Host_Nucleus_Main_Pathway	9.50735
ATM_Pathway	9.46604
KEGG_Circadian_rhythm_Main_Pathway	9.36443
biocarta_ras_independent_pathway_in_nk_cell_mediated_cytotoxicity_Main_Pathway	9.30646
sphingosine_and_sphingosine-1-phosphate_metabolism	9.03635
NCI_Regulation_of_retinoblastoma_protein_Pathway_(Pathway_rRNA_transcription_via_RB1)	9.02909
KEGG_Long_term_potentiation_Main_Pathway	9.00969
KEGG_Huntington_s_disease_Main_Pathway	8.9437
NGF_Pathway_Gene_Expression_via_MYC_ELK1_CREB3_NFKB2	8.73155
p53_Signaling_Pathway_Apoptosis	8.62678
p53_Signaling_Pathway_Cancer	8.62678
p53_Signaling_Pathway_Gene_Expression_Anti-Apoptosis_via_TP53	8.62678
p53_Signaling_Pathway_Gene_Expression_Cell_Cycle_and_Cell_Growth_via_TP53	8.62678
p53_Signaling_Pathway_Gene_Expression_Cell_Fate_and_Development_via_TP53	8.62678
p53_Signaling_Pathway_Gene_Expression_Cell_Signaling_via_TP53	8.62678
p53_Signaling_Pathway_Gene_Expression_DNA_Replication_and_Repair_via_TP53	8.62678
p53_Signaling_Pathway_Gene_Expression_ECM_and_Adhesion_via_TP53	8.62678
p53_Signaling_Pathway_Gene_Expression_Infection_and_Immune_Response_via_TP53	8.62678
p53_Signaling_Pathway_Normal_Cell_Cycle_Progression	8.62678
KEGG_Tuberculosis_Main_Pathway	8.57871
PTEN_Pathway_Differentiation	8.49328
HGF_Pathway_Cell_Adhesion_and_Cell_Migration	8.43352
KEGG_Pancreatic_cancer_Main_Pathway	8.42024
Erythropoietin_Pathway	8.26188
reactome_Rap1_signalling_Main_Pathway	8.24925
NCI_Signaling_events_mediated_by_Stem_cell_factor_receptor_c_Kit__Main_Pathway	8.20535
PTEN_Pathway_Genomic_Stability	8.09948
reactome_Sema4D_induced_cell_migration_and_growth_cone_collapse_Main_Pathway	8.08601
cAMP_Pathway_Degradation_of_Cell_Cycle_Regulators	8.05522
reactome_Association_of_TriC_CCT_with_target_proteins_during_biosynthesis_Main_Pathway	7.89444
guanosine_deoxyribonucleotides_ide_novoi_biosynthesis	7.8747
reactome_Tristetraprolin_TTP_destabilizes_mRNA_Main_Pathway	7.84056
KEGG_Amyotrophic_lateral_sclerosis_ALS__Main_Pathway	7.77157
KEGG_Aldosterone_regulated_sodium_reabsorption_Main_Pathway	7.70406
Growth_Hormone_Signaling_Pathway_Glucose_Uptake	7.63787
reactome_RNA_Polymerase_I_Transcription_Termination_Main_Pathway	7.53742
NCI_PDGFR_alpha_signaling_Main_Pathway	7.53388
reactome_TGF_beta_receptor_signaling_in_EMT_epithelial_to_mesenchymal_transition__Main_Pathway	7.52294
PTEN_Pathway_Cell_Cycle	7.45182
PTEN_Pathway_Growth	7.45182
NCI_Integrin_linked_kinase_signaling_Pathway_(anoikis)	7.05506
NCI_Integrin_linked_kinase_signaling_Pathway_(apoptosis)	7.05506
NCI_Degradation_of_beta_catenin_Main_Pathway	6.95418
PTEN_Pathway	6.92113
NCI_Presenilin_action_in_Notch_and_Wnt_signaling_Pathway_(Pathway_degradation_of_CTNNB1)	6.89244
KEGG_Lysosome_Main_Pathway	6.87905
KEGG_Central_carbon_metabolism_in_cancer_Main_Pathway	6.8458
Ras_Pathway_Apoptosis	6.72373
KEGG_Spliceosome_Main_Pathway	6.66673
biocarta_apoptotic_signaling_in_response_to_dna_damage_Pathway_(apoptosis)	6.59114
MAPK_Family_Pathway	6.49583
reactome_snRNP_Assembly_Main_Pathway	6.47298
reactome_RNA_Polymerase_I_Promoter_Escape_Main_Pathway	6.43591
biocarta_hypoxia_inducible_factor_in_the_cardivascular_system_Main_Pathway	6.3923
NCI_Signaling_events_mediated_by_VEGFR1_and_VEGFR2_Main_Pathway	6.37946
AHR_Pathway_C-myc_expression_via_RELA	6.32616
Caspase_Cascade_Pathway_Activated_Tissue_Trans-glutaminase	6.29093
biocarta_how_progesterone_initiates_the_oocyte_maturation_Pathway_(oocyte_maturation)	6.28295
biocarta_chrebp_regulation_by_carbohydrates_and_camp_Main_Pathway	6.23375
NCI_HIF_1_alpha_transcription_factor_network_Main_Pathway	6.07218
NCI_Trk_receptor_signaling_mediated_by_the_MAPK_Pathway_(neuron_apoptosis)	6.05207
KEGG_Phagosome_Main_Pathway	5.91973
NCI_Validated_targets_of_C_MYC_transcriptional_activation_Main_Pathway	5.88167
reactome_Interleukin_receptor_SHC_signaling_Main_Pathway	5.7574
ErbB_Family_Pathway	5.74042
NCI_Arf1_Main_Pathway	5.643
reactome_p75NTR_recruits_signalling_complexes_Main_Pathway	5.62858
reactome_NOTCH1_Intracellular_Domain_Regulates_Transcription_Main_Pathway	5.55678
KEGG_Natural_killer_cell_mediated_cytotoxicity_Main_Pathway	5.52382
AHR_Pathway_Cath_D_expression_via_SP1	5.49909
PAK_Pathway	5.45813
KEGG_Acute_myeloid_leukemia_Main_Pathway	5.43593
NCI_ErbB2_ErbB3_signaling_events_Pathway_(myelination)	4.97181
IGF1R_Signaling_Pathway_Protein_Synthesis	4.94972
STAT3_Pathway	4.93543
purine_nucleotides_ide_novoi_biosynthesis	4.91124
TGF-Beta_Pathway	4.85153
biocarta_keratinocyte_differentiation_Pathway_(keratinocyte_differentiation)	4.8221
NCI_CXCR4_mediated_signaling_events_Pathway_(chemotaxis)	4.80688
retinol_biosynthesis	4.80496
pyrimidine_deoxyribonucleotide_phosphorylation	4.60307
IP3_Pathway	4.48939
KEGG_Base_excision_repair_Main_Pathway	4.48533
superpathway_of_melatonin_degradation	4.46355
reactome_Downstream_TCR_signaling_Main_Pathway	4.37087
NCI_CXCR4_mediated_signaling_events_Pathway_(cell_adhesion)	4.3619
reactome_Tie2_Signaling_Main_Pathway	4.13156
TRAF_Pathway	4.12364
KEGG_Nucleotide_excision_repair_Main_Pathway	3.99841
NCI_BMP_receptor_signaling_Main_Pathway	3.89391
reactome_Cyclin_A_Cdk2_associated_events_at_S_phase_entry_Main_Pathway	3.85772
NCI_Signaling_events_mediated_by_HDAC_Class_I_Main_Pathway	3.8139
AHR_Pathway	3.76878
biocarta_signaling_pathway_from_g_protein_families_Main_Pathway	3.5266
reactome_Constitutive_Signaling_by_NOTCH1_HD_PEST_Domain_Mutants_Main_Pathway	3.49938
reactome_Constitutive_Signaling_by_NOTCH1_PEST_Domain_Mutants_Main_Pathway	3.49938
NCI_ErbB4_signaling_events_Main_Pathway	3.4425
CMP_phosphorylation	3.33503
KEGG_HTLV_I_infection_Main_Pathway	3.27519
NCI_Validated_targets_of_C_MYC_transcriptional_repression_Main_Pathway	3.26976
Akt_Signaling_Pathway_NFAT_degradation	3.1366
KEGG_Fanconi_anemia_Main_Pathway	3.03381
reactome_Regulation_of_lipid_metabolism_by_Peroxisome_proliferator_activated_receptor_alpha_PPARalpha__Main_Pathway	3.01944
KEGG_Vibrio_cholerae_infection_Main_Pathway	3.01311
reactome_EGFR_downregulation_Main_Pathway	3.00575
reactome_Synthesis_of_bile_acids_and_bile_salts_via_7alpha_hydroxycholesterol_Main_Pathway	2.99022
Glucocorticoid_Receptor_Signaling_Pathway	2.98701
reactome_Transport_of_organic_anions_Main_Pathway	2.98506
NCI_Ras_signaling_in_the_CD4_TCR_Main_Pathway	2.88851
guanosine_ribonucleotides_ide_novoi_biosynthesis	2.87568
NCI_Validated_nuclear_estrogen_receptor_alpha_network_Main_Pathway	2.79173
NCI_PAR1_mediated_thrombin_signaling_events_Pathway_(platelet_aggregation)	2.78152
KEGG_Ubiquitin_mediated_proteolysis_Main_Pathway	2.64735
cAMP_Pathway_Fatty_Acid_Metabolism	2.52833
ATM_Pathway_Cell_Survival	2.36466
NCI_amb2_Integrin_signaling_Main_Pathway	2.27584
NCI_IL2_mediated_signaling_events_Main_Pathway	2.25067
reactome_Beta_catenin_phosphorylation_cascade_Main_Pathway	1.92506
reactome_regulation_of_FZD_by_ubiquitination_Main_Pathway	1.89764
Growth_Hormone_Signaling_Pathway_Gene_Expression_via_SRF_ELK1_STAT5B_CEBPD_STAT1_STAT3	1.79083
reactome_G_alpha_s_signalling_events_Main_Pathway	1.77979
biocarta_fc_epsilon_receptor_i_signaling_in_mast_cells_Main_Pathway	1.73512
reactome_DCC_mediated_attractive_signaling_Main_Pathway	1.73034
Akt_Signaling_Pathway_Cell_Survival	1.67002
NCI_Glucocorticoid_receptor_regulatory_network_Main_Pathway	1.50278
NCI_Regulation_of_nuclear_beta_catenin_signaling_and_target_gene_transcription_Main_Pathway	1.47723
KEGG_DNA_replication_Main_Pathway	1.38439
NCI_Endothelins_Pathway_(cAMP_biosynthetic_process)	1.2661
KEGG_Choline_metabolism_in_cancer_Main_Pathway	1.23215
NCI_p73_transcription_factor_network_Pathway_(apoptosis)	1.19102
reactome_Cyclin_E_associated_events_during_G1_S_transition_Main_Pathway	1.1312
reactome_HSF1_activation_Main_Pathway	1.12205
KEGG_Amino_sugar_and_nucleotide_sugar_metabolism_Main_Pathway	1.07182
NCI_HIV_1_Nef_Negative_effector_of_Fas_and_TNF_alpha_Main_Pathway	0.811438
KEGG_Melanogenesis_Main_Pathway	0.801642
STAT3_Pathway_Growth_Arrest_and_Differentiation	0.781934
NCI_JNK_signaling_in_the_CD4_TCR_Main_Pathway	0.719374
p53_Signaling_Pathway_Breast_Cancer	0.638749
p53_Signaling_Pathway_Cell_Cycle_Arrest	0.638749
p53_Signaling_Pathway_Cell_Growth_Accumulation	0.638749
p53_Signaling_Pathway_DNA_Repair	0.638749
p53_Signaling_Pathway_Exosome_Mediated_Secretion	0.638749
p53_Signaling_Pathway_Inhibition_of_Angiogenesis_and_Metastasis	0.638749
reactome_Cyclin_D_associated_events_in_G1_Main_Pathway	0.571408
NCI_E2F_transcription_factor_network_Main_Pathway	0.387647
KEGG_Ribosome_biogenesis_in_eukaryotes_Main_Pathway	0.372085
biocarta_stathmin_and_breast_cancer_resistance_to_antimicrotubule_agents_Main_Pathway	0.311469
superpathway_of_inositol_phosphate_compounds	0.0607317
PTEN_Pathway_Synaptic_Transmission	0.0288868
reactome_XBP1_S_activates_chaperone_genes_Main_Pathway	0
biocarta_il_7_signal_transduction_Main_Pathway	-0.256836
biocarta_induction_of_apoptosis_through_dr3_and_dr4_5_death_receptors_Pathway_(Pathway_degradation_of_CASP3_CASP10_CASP10)	-0.331252
KEGG_HIF_1_signaling_Main_Pathway	-0.333931
KEGG_Chagas_disease_American_trypanosomiasis__Main_Pathway	-0.372589
reactome_HDMs_demethylate_histones_Main_Pathway	-0.53201
NCI_Validated_nuclear_estrogen_receptor_beta_network_Main_Pathway	-0.634725
RANK_Signaling_in_Osteoclasts_Pathway	-0.653121
KEGG_MAPK_signaling_Main_Pathway	-0.850522
NCI_EPO_signaling_Main_Pathway	-0.926237
reactome_ERK_MAPK_targets_Main_Pathway	-0.987268
reactome_Vpr_mediated_nuclear_import_of_PICs_Main_Pathway	-1.03626
KEGG_Neurotrophin_signaling_Main_Pathway	-1.33152
biocarta_regulation_of_spermatogenesis_by_crem_Main_Pathway	-1.33424
KEGG_B_cell_receptor_signaling_Main_Pathway	-1.34423
NCI_Role_of_Calcineurin_dependent_NFAT_signaling_in_lymphocytes_Main_Pathway	-1.34449
KEGG_Oxytocin_signaling_Main_Pathway	-1.56165
IGF1R_Signaling_Pathway	-1.88934
IL-2_Pathway	-2.01356
biocarta_endocytotic_role_of_ndk_phosphins_and_dynamin_Pathway_(endocytosis)	-2.08697
KEGG_Non_homologous_end_joining_Main_Pathway	-2.21728
KEGG_Pertussis_Main_Pathway	-2.26545
biocarta_regulation_of_eif_4e_and_p70s6_kinase_Main_Pathway	-2.60059
biocarta_role_of_erk5_in_neuronal_survival_Main_Pathway	-2.6973
NCI_IL6_mediated_signaling_events_Main_Pathway	-2.91138
KEGG_Pancreatic_secretion_Main_Pathway	-2.98375
reactome_Removal_of_the_Flap_Intermediate_Main_Pathway	-2.99622
KEGG_Protein_processing_in_endoplasmic_reticulum_Main_Pathway	-3.02994
reactome_Effects_of_PIP2_hydrolysis_Main_Pathway	-3.10044
reactome_Asymmetric_localization_of_PCP_proteins_Main_Pathway	-3.10261
biocarta_agrin_in_postsynaptic_differentiation_Main_Pathway	-3.21341
reactome_Cytosolic_sensors_of_pathogen_associated_DNA_Main_Pathway	-3.40705
reactome_The_NLRP3_inflammasome_Main_Pathway	-3.46377
KEGG_Melanoma_Main_Pathway	-3.51944
reactome_Dual_incision_reaction_in_GG_NER_Main_Pathway	-3.58384
reactome_Formation_of_incision_complex_in_GG_NER_Main_Pathway	-3.58384
NCI_SHP2_signaling_Main_Pathway	-3.60672
NCI_TNF_receptor_signaling_pathway__Main_Pathway	-3.64045
NCI_Endothelins_Main_Pathway	-3.69996
NCI_Validated_targets_of_C_MYC_transcriptional_repression_Pathway_(cell_cycle_arrest)	-3.71345
biocarta_igf_1_signaling_Main_Pathway	-3.75295
NCI_Integrin_linked_kinase_signaling_Main_Pathway	-3.89082
biocarta_rac1_cell_motility_signaling_Pathway_(actin_filament_organization)	-4.0873
KEGG_ErbB_signaling_Main_Pathway	-4.17428
NCI_Trk_receptor_signaling_mediated_by_the_MAPK_Main_Pathway	-4.19154
KEGG_Primary_immunodeficiency_Main_Pathway	-4.23943
CD40_Pathway_Gene_Expression_COX2_and_Prostaglandins_via_NFKB2	-4.25932
CD40_Pathway_Gene_Expression_Cell_Adhesion_Molecule_via_NFKB2	-4.25932
CD40_Pathway_Gene_Expression_Cell_Survival_via_NFKB2	-4.25932
CD40_Pathway_Gene_Expression_Co-Stimulatory_Molecules_via_NFKB2	-4.25932
CD40_Pathway_Gene_Expression_Immunoglobulin_Class_Switch_via_NFKB2	-4.25932
CD40_Pathway_Gene_Expression_Pro-Inflamatory_Cytokines_via_NFKB2	-4.25932
CD40_Pathway_Gene_Expression_Procoagulant_Activity_via_NFKB2	-4.25932
NCI_IL1_mediated_signaling_events_Main_Pathway	-4.48132
WNT_Pathway_Cell_Survival	-4.4945
reactome_SHC1_events_in_ERBB4_signaling_Main_Pathway	-4.50157
KEGG_NOD_like_receptor_signaling_Main_Pathway	-4.65261
reactome_mRNA_Capping_Main_Pathway	-4.69636
KEGG_Circadian_entrainment_Main_Pathway	-4.72975
biocarta_activation_of_pkc_through_g_protein_coupled_receptors_Main_Pathway	-4.88366
reactome_RIG_I_MDA5_mediated_induction_of_IFN_alpha_beta_pathways_Main_Pathway	-5.12569
KEGG_Basal_transcription_factors_Main_Pathway	-5.20288
p53_Signaling_Pathway	-5.32205
reactome_FCERI_mediated_Ca_2_mobilization_Main_Pathway	-5.45669
Growth_Hormone_Signaling_Pathway	-5.45732
NCI_Canonical_NF_kappaB_Main_Pathway	-5.47127
biocarta_trefoil_factors_initiate_mucosal_healing_Main_Pathway	-5.56827
biocarta_il_2_receptor_beta_chain_in_t_cell_activation_Pathway_(apoptosis)	-5.59375
KEGG_Estrogen_signaling_Main_Pathway	-5.59548
NCI_Hypoxic_and_oxygen_homeostasis_regulation_of_HIF_1_alpha_Main_Pathway	-5.82411
HGF_Pathway_Gene_Expression_via_JUN_STAT3_FOS_ELK1_ETS2	-5.82635
reactome_Apoptotic_cleavage_of_cellular_proteins_Main_Pathway	-5.8942
biocarta_rac1_cell_motility_signaling_Pathway_(phosphatidic_acid_metabolic_process)	-6.25992
biocarta_il_2_receptor_beta_chain_in_t_cell_activation_Main_Pathway	-6.2723
biocarta_tnfr1_signaling_Main_Pathway	-6.29039
NCI_IL4_mediated_signaling_events_Main_Pathway	-6.2959
NCI_Class_I_PI3K_signaling_events_mediated_by_Akt_Pathway_(cell_survival)	-6.3219
NCI_TCR_signaling_in_naive_CD4_T_cells_Pathway_(proteasomal_ubiquitin_dependent_protein_catabolic_process)	-6.44239
KEGG_cAMP_signaling_Main_Pathway	-6.75505
reactome_Glucuronidation_Main_Pathway	-6.75981
KEGG_Endometrial_cancer_Main_Pathway	-6.77396
reactome_Basigin_interactions_Main_Pathway	-6.8631
triacylglycerol_biosynthesis	-6.90038
reactome_Dual_incision_reaction_in_TC_NER_Main_Pathway	-6.91942
reactome_Formation_of_transcription_coupled_NER_TC_NER_repair_complex_Main_Pathway	-6.91942
reactome_Activation_of_DNA_fragmentation_factor_Main_Pathway	-7.05526
PPAR_Pathway	-7.14315
reactome_Synthesis_of_bile_acids_and_bile_salts_via_24_hydroxycholesterol_Main_Pathway	-7.41893
reactome_RNA_Polymerase_III_Transcription_Initiation_From_Type_2_Promoter_Main_Pathway	-7.45109
KEGG_Toll_like_receptor_signaling_Main_Pathway	-7.5563
NCI_C_MYC_Main_Pathway	-7.62004
ILK_Signaling_Pathway_MMP2_MMP9_Gene_Expression_Tissue_Invasion_via_FOS	-7.75804
ILK_Signaling_Pathway_Tissue_Morphogenesis	-7.75804
CDP-diacylglycerol_biosynthesis	-7.95332
NCI_IL27_mediated_signaling_events_Main_Pathway	-7.9549
GPCR_Pathway_Gene_Expression_via_JUN_NFKB2_ELK1_SRF_FOS_CREB3	-7.96169
reactome_SHC1_events_in_ERBB2_signaling_Main_Pathway	-7.97862
MAPK_Signaling_Pathway_Gene_Expression_Cell_Proliferation_Cell_Survival_Tumorigenesis_Differentiation_Development_via_PXN_CREB3_RPS6KA5_RPS6KA6	-8.07291
biocarta_insulin_signaling_Main_Pathway	-8.19199
KEGG_Fc_epsilon_RI_signaling_Main_Pathway	-8.24726
superpathway_of_purine_nucleotide_salvage	-8.27221
reactome_Inhibition_of_replication_initiation_of_damaged_DNA_by_RB1_E2F1_Main_Pathway	-8.32022
reactome_Intrinsic_Pathway_Main_Pathway	-8.36202
KEGG_Bladder_cancer_Main_Pathway	-8.43427
KEGG_Jak_STAT_signaling_Main_Pathway	-8.44352
KEGG_cGMP_PKG_signaling_Main_Pathway	-8.46653
L-kynurenine_degradation	-8.47039
NCI_Ceramide_signaling_Pathway_(ganglioside_biosynthetic_process)	-8.57763
biocarta_il_2_signaling_Main_Pathway	-8.67759
KEGG_Influenza_A_Main_Pathway	-8.74677
reactome_AKT_phosphorylates_targets_in_the_cytosol_Main_Pathway	-8.84067
reactome_RNA_Polymerase_III_Transcription_Termination_Main_Pathway	-8.89305
biocarta__U_00DF_arrestins_in_gpcr_desensitization_Main_Pathway	-9.00729
ILK_Signaling_Pathway_Epithelial_Mesenchymal_Transition	-9.04067
biocarta_transcription_factor_creb_and_its_extracellular_signals_Main_Pathway	-9.13928
cholesterol_biosynthesis_I	-9.16037
cholesterol_biosynthesis_III_via_desmosterol	-9.16037
cholesterol_biosynthesis_II_via_2425-dihydrolanosterol	-9.16037
Chemokine_Pathway_Internalization_Degradation_Recycling	-9.22547
KEGG_Long_term_depression_Main_Pathway	-9.24574
biocarta_angiotensin_ii_mediated_activation_of_jnk_pathway_via_pyk2_dependent_signaling_Main_Pathway	-9.47019
reactome_Regulation_of_IGF_Activity_by_IGFBP_Main_Pathway	-9.62185
biocarta_hiv_1_nef_negative_effector_of_fas_and_tnf_Main_Pathway	-9.64691
KEGG_Alanine_aspartate_and_glutamate_metabolism_Main_Pathway	-9.79417
KEGG_Purine_metabolism_Main_Pathway	-9.83253
KEGG_Pyrimidine_metabolism_Main_Pathway	-10.0059
KEGG_One_carbon_pool_by_folate_Main_Pathway	-10.0464
reactome_Cdc20_Phospho_APC_C_mediated_degradation_of_Cyclin_A_Main_Pathway	-10.0957
reactome_Role_of_phospholipids_in_phagocytosis_Main_Pathway	-10.26
biocarta_actions_of_nitric_oxide_in_the_heart_Main_Pathway	-10.3863
KEGG_Osteoclast_differentiation_Main_Pathway	-10.4891
reactome_CD28_dependent_PI3K_Akt_signaling_Main_Pathway	-10.4996
biocarta_nfkb_activation_by_nontypeable_hemophilus_influenzae_Main_Pathway	-10.5338
NCI_IGF1_Main_Pathway	-10.6082
reactome_Signaling_by_constitutively_active_EGFR_Main_Pathway	-10.6928
FLT3_Signaling_Pathway_Transcription_via_ELK3_MAPK12_CREB3_STAT2	-10.7315
Cytokine_Network_Pathway	-10.7706
NCI_Ceramide_signaling_Pathway_(negative_regulation_of_cell_cycle)	-10.9201
KEGG_TGF_beta_signaling_Main_Pathway	-10.9727
KEGG_Other_glycan_degradation_Main_Pathway	-10.9985
NCI_Class_I_PI3K_signaling_events_mediated_by_Akt_Pathway_(G1_S_transition_of_mitotic_cell_cycle)	-11.0302
reactome_RNA_Polymerase_III_Transcription_Initiation_From_Type_1_Promoter_Main_Pathway	-11.0991
reactome_ERKs_are_inactivated_Main_Pathway	-11.1601
reactome_Signaling_by_FGFR1_fusion_mutants_Main_Pathway	-11.1972
biocarta_human_cytomegalovirus_and_map_kinase_pathways_Main_Pathway	-11.247
TNF_Signaling_Pathway_Apoptosis	-11.2827
NCI_TCR_signaling_in_naive_CD4_T_cells_Main_Pathway	-11.3023
D-imyoi-inositol_145-trisphosphate_biosynthesis	-11.3839
VEGF_Pathway	-11.4171
reactome_Activation_of_gene_expression_by_SREBF_SREBP__Main_Pathway	-11.6123
KEGG_Steroid_biosynthesis_Main_Pathway	-11.6361
biocarta_nf_kb_signaling_Pathway_(Pathway_protein_ubiquitination_of_CHUK)	-11.775
biocarta_role_of_U_00DF_arrestins_in_the_activation_and_targeting_of_map_kinases_Main_Pathway	-11.809
reactome_Signaling_by_NODAL_Main_Pathway	-11.8096
reactome_Formation_of_HIV_elongation_complex_in_the_absence_of_HIV_Tat_Main_Pathway	-11.859
reactome_Formation_of_RNA_Pol_II_elongation_complex_Main_Pathway	-11.859
Cellular_Apoptosis_Pathway_Gene_Expression_FLIP_CIAP2_BFL1_BCL2_via_NFKB2	-11.9078
reactome_RNA_Pol_II_CTD_phosphorylation_and_interaction_with_CE_Main_Pathway	-11.9149
p38_Signaling_Pathway_Gene_Expression_Cell_Motility_Inflammation_Apoptosis_Osmoregulation_via_MEF2D_TP53_CREB1_ATF2_JUND_ETV1_NFKB2_AP2A1_MAX_FOSL1_CEBPG_ELK1_CDC25C_JUNB_STAT1_SP1_DDIT3_ELK4_CEBPA	-12.1767
NCI_BCR_signaling_Pathway_(cytokine_secretion)	-12.2425
NCI_Ceramide_signaling_Pathway_(cell_survival)	-12.2604
KEGG_Axon_guidance_Main_Pathway	-12.4295
biocarta_rho_cell_motility_signaling_Pathway_(actin_filament_polymerization)	-12.4806
reactome_Formation_of_HIV_1_elongation_complex_containing_HIV_1_Tat_Main_Pathway	-12.5986
KEGG_Hematopoietic_cell_lineage_Main_Pathway	-12.7567
reactome_Formation_of_the_Early_Elongation_Complex_Main_Pathway	-12.9721
reactome_Formation_of_the_HIV_1_Early_Elongation_Complex_Main_Pathway	-12.9721
glycolysis	-13.0327
Tumour_Infiltration_Pathway	-13.1622
PTEN_Pathway_Proliferation	-13.2769
reactome_Signaling_by_FGFR_mutants_Main_Pathway	-13.3036
KEGG_Leishmaniasis_Main_Pathway	-13.3333
reactome_Formation_of_ATP_by_chemiosmotic_coupling_Main_Pathway	-13.7029
KEGG_Drug_metabolism_cytochrome_P450_Main_Pathway	-13.7764
TNF_Signaling_Pathway_Gene_Expression_and_Cell_Survival_via_FOS_NFKB2_JUN_ELK1_ATF6	-13.8647
NCI_Insulin_Pathway_Main_Pathway	-13.8662
reactome_Interleukin_2_signaling_Main_Pathway	-13.8975
biocarta_role_of_erk5_in_neuronal_survival_Pathway_(cell_survival)	-13.9952
IGF1R_Signaling_Pathway_Gene_Expression_Proliferation_Growth_Survival_via_NFAT5_CREB3	-14.022
biocarta_mets_affect_on_macrophage_differentiation_Main_Pathway	-14.0776
biocarta_p38_mapk_signaling_Main_Pathway	-14.0927
biocarta_signal_transduction_through_il1r_Pathway_(Pathway_protein_ubiquitination_of_CHUK_PEBP1)	-14.27
NCI_Integrin_linked_kinase_signaling_Pathway_(centrosome_localization)	-14.315
ErbB_Family_Pathway_Gene_Expression_via_JUN_FOS_ELK1	-14.4041
reactome_RNA_Polymerase_III_Chain_Elongation_Main_Pathway	-14.5291
reactome_Downregulation_of_TGF_beta_receptor_signaling_Main_Pathway	-14.5359
KEGG_NF_kappa_B_signaling_Main_Pathway	-14.6068
NCI_BCR_signaling_Main_Pathway	-14.6324
adenosine_deoxyribonucleotides_ide_novoi_biosynthesis	-14.6414
reactome_Recycling_of_bile_acids_and_salts_Main_Pathway	-14.6879
reactome_Transcriptional_activation_of_mitochondrial_biogenesis_Main_Pathway	-14.7292
reactome_RNA_Polymerase_III_Abortive_And_Retractive_Initiation_Main_Pathway	-14.7531
KEGG_FoxO_signaling_Main_Pathway	-14.9836
reactome_PKA_activation_in_glucagon_signalling_Main_Pathway	-15.0754
reactome_Abortive_elongation_of_HIV_1_transcript_in_the_absence_of_Tat_Main_Pathway	-15.3934
reactome_Transferrin_endocytosis_and_recycling_Main_Pathway	-15.8099
NCI_mTOR_signaling_Main_Pathway	-15.9476
KEGG_Epstein_Barr_virus_infection_Main_Pathway	-16.0227
biocarta_role_of_mef2d_in_t_cell_apoptosis_Main_Pathway	-16.2449
KEGG_T_cell_receptor_signaling_Main_Pathway	-16.3634
reactome_HIV_Transcription_Initiation_Main_Pathway	-16.3714
reactome_RNA_Polymerase_II_HIV_Promoter_Escape_Main_Pathway	-16.3714
reactome_RNA_Polymerase_II_Promoter_Escape_Main_Pathway	-16.3714
reactome_RNA_Polymerase_II_Transcription_Initiation_And_Promoter_Clearance_Main_Pathway	-16.3714
reactome_RNA_Polymerase_II_Transcription_Initiation_Main_Pathway	-16.3714
reactome_RNA_Polymerase_II_Transcription_Pre_Initiation_And_Promoter_Opening_Main_Pathway	-16.3714
reactome_Transcription_of_the_HIV_genome_Main_Pathway	-16.3714
Ras_Pathway_Cell-Cell_Junctions	-16.4223
reactome_MyD88_Mal_cascade_initiated_on_plasma_membrane_Main_Pathway	-16.4976
KEGG_Glioma_Main_Pathway	-16.5521
reactome_RNA_Polymerase_II_Pre_transcription_Events_Main_Pathway	-16.6198
NCI_Glucocorticoid_receptor_regulatory_network_Pathway_(MAPKKK_cascade)	-16.6521
NCI_Glucocorticoid_receptor_regulatory_network_Pathway_(apoptosis)	-16.6521
NCI_Glucocorticoid_receptor_regulatory_network_Pathway_(histone_acetylation)	-16.6521
biocarta_bioactive_peptide_induced_signaling_Main_Pathway	-16.7249
reactome_Smooth_Muscle_Contraction_Main_Pathway	-16.8612
biocarta_melanocyte_development_and_pigmentation_Main_Pathway	-16.8724
reactome_RNA_Polymerase_II_Transcription_Elongation_Main_Pathway	-16.9092
reactome_Cytosolic_tRNA_aminoacylation_Main_Pathway	-17.0034
adenosine_ribonucleotides_ide_novoi_biosynthesis	-17.0519
NCI_PAR4_mediated_thrombin_signaling_events_Main_Pathway	-17.191
3-phosphoinositide_degradation	-17.3684
reactome_Insulin_receptor_recycling_Main_Pathway	-17.4116
biocarta_fmlp_induced_chemokine_gene_expression_in_hmc_1_cells_Main_Pathway	-17.486
Akt_Signaling_Pathway_Cell_Cycle_Progression	-17.5723
reactome_Cytosolic_iron_sulfur_cluster_assembly_Main_Pathway	-17.5879
KEGG_Thyroid_hormone_synthesis_Main_Pathway	-17.6077
KEGG_Selenocompound_metabolism_Main_Pathway	-17.7267
Mitochondrial_Apoptosis_Pathway	-17.7831
reactome_Tat_mediated_elongation_of_the_HIV_1_transcript_Main_Pathway	-17.8162
reactome_Prolactin_receptor_signaling_Main_Pathway	-17.961
mTOR_Pathway_Translation_Elongation	-18.0932
NCI_IL3_mediated_signaling_events_Main_Pathway	-18.1738
biocarta_toll_like_receptor_Main_Pathway	-18.241
NCI_HIF_2_alpha_transcription_factor_network_Main_Pathway	-18.2768
TNF_Signaling_Pathway	-18.2986
CD40_Pathway	-18.3623
reactome_IRAK1_recruits_IKK_complex_Main_Pathway	-18.4825
reactome_IRAK1_recruits_IKK_complex_upon_TLR7_8_or_9_stimulation_Main_Pathway	-18.4825
KEGG_Insulin_signaling_Main_Pathway	-18.6603
KEGG_RIG_I_like_receptor_signaling_Main_Pathway	-18.6953
reactome_FRS2_mediated_cascade_Main_Pathway	-18.7563
KEGG_Thyroid_hormone_signaling_Main_Pathway	-18.7568
superpathway_of_tryptophan_utilization	-18.8406
reactome_APC_C_Cdh1_mediated_degradation_of_Cdc20_and_other_APC_C_Cdh1_targeted_proteins_in_late_mitosis_early_G1_Main_Pathway	-18.9243
PTEN_Pathway_Migration	-19.3342
Akt_Signaling_Pathway_Protein_Synthesis	-19.3372
reactome_Downstream_signal_transduction_Main_Pathway	-19.3571
NCI_IL23_mediated_signaling_events_Main_Pathway	-19.3987
reactome_Constitutive_Signaling_by_NOTCH1_HD_Domain_Mutants_Main_Pathway	-19.5072
KEGG_Measles_Main_Pathway	-19.575
KEGG_Primary_bile_acid_biosynthesis_Main_Pathway	-19.7058
KEGG_Pentose_and_glucuronate_interconversions_Main_Pathway	-19.7837
reactome_Elongation_arrest_and_recovery_Main_Pathway	-19.8487
reactome_HIV_elongation_arrest_and_recovery_Main_Pathway	-19.8487
reactome_Pausing_and_recovery_of_HIV_elongation_Main_Pathway	-19.8487
biocarta_multiple_antiapoptotic_pathways_from_igf_1r_signaling_lead_to_bad_phosphorylation_Main_Pathway	-19.9193
Akt_Signaling_Pathway_Survival_Genes	-20.1047
biocarta_nf_kb_signaling_Main_Pathway	-20.138
RANK_Signaling_in_Osteoclasts_Pathway_Expression_of_Osteoclastic_Genes_via_JUN_NFAT5_NFKB2_MITF_FOS	-20.3072
MAPK_Signaling_Pathway_Gene_Expression_Apoptosis_Inflammation_Tumorigenesis_via_MYC_HSF1_STAT2	-20.6161
biocarta_il_2_receptor_beta_chain_in_t_cell_activation_Pathway_(cell_proliferation)	-20.702
TGF-Beta_Pathway_Post_Transciptional_G1_Arrest	-20.801
KEGG_Inflammatory_mediator_regulation_of_TRP_channels_Main_Pathway	-20.9781
reactome_Pausing_and_recovery_of_Tat_mediated_HIV_elongation_Main_Pathway	-21.1257
reactome_Tat_mediated_HIV_elongation_arrest_and_recovery_Main_Pathway	-21.1257
reactome_RNA_Polymerase_III_Transcription_Initiation_From_Type_3_Promoter_Main_Pathway	-21.2529
KEGG_Cell_cycle_Main_Pathway	-21.4599
NCI_Insulin_mediated_glucose_transport_Main_Pathway	-21.5616
biocarta_t_cell_receptor_signaling_Main_Pathway	-21.6331
reactome_Role_of_LAT2_NTAL_LAB_on_calcium_mobilization_Main_Pathway	-21.7448
NCI_Regulation_of_retinoblastoma_protein_Main_Pathway	-21.8053
NCI_Canonical_NF_kappaB_Pathway_(proteasomal_ubiquitin_dependent_protein_catabolic_process)	-22.2744
Caspase_Cascade_Pathway	-22.275
biocarta_nfat_and_hypertrophy_of_the_heart__Main_Pathway	-22.2812
tRNA_charging	-22.4063
KEGG_Gastric_acid_secretion_Main_Pathway	-22.4084
Akt_Signaling_Pathway_Neuroprotection	-22.4197
biocarta_mapkinase_signaling_Main_Pathway	-22.5287
KEGG_RNA_polymerase_Main_Pathway	-22.5829
D-imyoi-inositol-5-phosphate_metabolism	-22.902
reactome_Orc1_removal_from_chromatin_Main_Pathway	-22.9161
reactome_Viral_Messenger_RNA_Synthesis_Main_Pathway	-23.0067
reactome_repression_of_WNT_target_genes_Main_Pathway	-23.1362
Akt_Signaling_Pathway_Regulation_of_Cyclic_Nucleotide	-23.1653
reactome_ER_Phagosome_Main_Pathway	-23.3851
NCI_Integrin_linked_kinase_signaling_Pathway_(DNA_biosynthetic_process)	-23.3962
KEGG_Ether_lipid_metabolism_Main_Pathway	-23.4807
NCI_Ceramide_signaling_Main_Pathway	-23.5943
biocarta_rho_cell_motility_signaling_Main_Pathway	-23.654
reactome_DARPP_32_events_Main_Pathway	-24.0116
reactome_Transcriptional_regulation_of_white_adipocyte_differentiation_Main_Pathway	-24.0168
KEGG_Cocaine_addiction_Main_Pathway	-24.1987
reactome_TRAF3_dependent_IRF_activation_Main_Pathway	-24.2229
biocarta_lissencephaly_gene_lis1_in_neuronal_migration_and_development_Pathway_(retrograde_axon_cargo_transport)	-24.2556
reactome_NOD1_2_Signaling_Pathway_Main_Pathway	-24.4355
KEGG_Gap_junction_Main_Pathway	-24.5324
reactome_Apoptotic_cleavage_of_cell_adhesion_proteins_Main_Pathway	-24.6109
NCI_Retinoic_acid_receptors_mediated_signaling_Main_Pathway	-24.7359
reactome_Hyaluronan_uptake_and_degradation_Main_Pathway	-25.0165
KEGG_mTOR_signaling_Main_Pathway	-25.2832
KEGG_Amphetamine_addiction_Main_Pathway	-25.3298
reactome_Negative_regulators_of_RIG_I_MDA5_signaling_Main_Pathway	-25.4028
reactome_Endogenous_sterols_Main_Pathway	-25.5369
NCI_Regulation_of_nuclear_SMAD2_3_signaling_Pathway_(Pathway_degradation_of_SMAD3)	-25.6326
reactome_Mitochondrial_tRNA_aminoacylation_Main_Pathway	-25.7979
reactome_PPARA_activates_gene_expression_Main_Pathway	-26.0007
NCI_Downstream_signaling_in_naive_CD8_T_cells_Main_Pathway	-26.0357
reactome_Regulation_of_pyruvate_dehydrogenase_PDH_complex_Main_Pathway	-26.0436
reactome_Adenylate_cyclase_inhibitory_Main_Pathway	-26.0793
reactome_Glycoprotein_hormones_Main_Pathway	-26.1117
KEGG_Retinol_metabolism_Main_Pathway	-26.191
NCI_BCR_signaling_Pathway_(ubiquitin_dependent_protein_catabolic_process)	-26.3491
reactome_Transcription_coupled_NER_TC_NER__Main_Pathway	-26.4297
TRAF_Pathway_Apoptosis	-26.6154
KEGG_VEGF_signaling_Main_Pathway	-26.9164
KEGG_MicroRNAs_in_cancer_Main_Pathway	-27.0497
KEGG_Glutamatergic_synapse_Main_Pathway	-27.3623
Akt_Signaling_Pathway_JNK_mediated_apoptosis	-27.5479
reactome_Interleukin_1_signaling_Main_Pathway	-27.5653
EGF_Pathway_Gene_Expression_via_FOS_NFKB2_MYC_STAT1_ELK1_STAT3_JUN	-27.7231
reactome_APC_C_Cdc20_mediated_degradation_of_Securin_Main_Pathway	-27.9301
NCI_Regulation_of_nuclear_SMAD2_3_signaling_Main_Pathway	-27.9721
reactome_Removal_of_the_Flap_Intermediate_from_the_C_strand_Main_Pathway	-27.9903
KEGG_Glycerolipid_metabolism_Main_Pathway	-28.3087
KEGG_Hippo_signaling_Main_Pathway	-28.8167
NCI_LKB1_signaling_events_Pathway_(Pathway_positive_regulation_of_CREB_transcription_factor_activity_via_CRTC2)	-28.8838
KEGG_Porphyrin_and_chlorophyll_metabolism_Main_Pathway	-28.9546
biocarta_regulation_of_ck1_cdk5_by_type_1_glutamate_receptors_Main_Pathway	-29.0383
Akt_Signaling_Pathway_Blocks_Apoptosis	-29.2288
reactome_Oxygen_dependent_proline_hydroxylation_of_Hypoxia_inducible_Factor_Alpha_Main_Pathway	-29.2684
reactome_Platelet_sensitization_by_LDL_Main_Pathway	-29.511
NCI_Signaling_mediated_by_p38_alpha_and_p38_beta_Main_Pathway	-29.7963
bile_acid_biosynthesis_neutral_pathway	-29.7964
NCI_Syndecan_4_mediated_signaling_events_Pathway_(cell_migration)	-30.1014
reactome_Regulation_of_innate_immune_responses_to_cytosolic_DNA_Main_Pathway	-30.3292
KEGG_Regulation_of_autophagy_Main_Pathway	-30.3403
reactome_Signaling_by_ERBB2_Main_Pathway	-30.3629
reactome_Cobalamin_Cbl_vitamin_B12_transport_and_metabolism_Main_Pathway	-30.4296
reactome_TAK1_activates_NFkB_by_phosphorylation_and_activation_of_IKKs_complex_Main_Pathway	-30.5817
reactome_mRNA_decay_by_3_to_5_exoribonuclease_Main_Pathway	-30.5977
Akt_Signaling_Pathway_Acetylation_of_proteins	-30.6468
biocarta_keratinocyte_differentiation_Main_Pathway	-30.6937
reactome_Activated_point_mutants_of_FGFR2_Main_Pathway	-30.9669
biocarta_tnfr2_signaling_Main_Pathway	-31.0071
biocarta_tnfr2_signaling_Pathway_(Pathway_protein_ubiquitination_of_MAP3K1_TNFAIP3_MAP3K14)	-31.0071
KEGG_Hepatitis_C_Main_Pathway	-31.1044
KEGG_GnRH_signaling_Main_Pathway	-31.1235
Akt_Signaling_Pathway_Apoptosis	-31.1338
Akt_Signaling_Pathway_AR_mediated_apoptosis	-31.2281
Akt_Signaling_Pathway_Tumor_Supression	-31.3057
reactome_Growth_hormone_receptor_signaling_Main_Pathway	-31.3143
KEGG_Taurine_and_hypotaurine_metabolism_Main_Pathway	-31.3732
Cellular_Apoptosis_Pathway	-31.4014
biocarta_tnf_stress_related_signaling_Main_Pathway	-31.6559
Akt_Signaling_Pathway_Enhancement_of_Breast_Epithelial	-31.7488
KEGG_Chemical_carcinogenesis_Main_Pathway	-32.1054
biocarta_growth_hormone_signaling_Main_Pathway	-32.1155
KEGG_Metabolism_of_xenobiotics_by_cytochrome_P450_Main_Pathway	-32.7831
KEGG_Starch_and_sucrose_metabolism_Main_Pathway	-32.7865
reactome_CDT1_association_with_the_CDC6_ORC_origin_complex_Main_Pathway	-32.9537
NCI_Arf6_signaling_events_Main_Pathway	-33.0231
Akt_Signaling_Pathway_Glycogen_Synthesis_and_Apoptosis	-33.0494
biocarta_tpo_signaling_Main_Pathway	-33.082
Akt_Signaling_Pathway_Aggregation_and_Neurodegeneration	-33.1434
reactome_SCF_Skp2_mediated_degradation_of_p27_p21_Main_Pathway	-33.2161
reactome_TRAF6_mediated_NF_kB_activation_Main_Pathway	-33.4469
biocarta_akt_signaling_Main_Pathway	-33.5086
biocarta_bcr_signaling_Main_Pathway	-33.6391
reactome_Autodegradation_of_Cdh1_by_Cdh1_APC_C_Main_Pathway	-33.6692
reactome_Triglyceride_Biosynthesis_Main_Pathway	-33.7485
biocarta_signal_transduction_through_il1r_Main_Pathway	-33.8297
reactome_Ion_transport_by_P_type_ATPases_Main_Pathway	-33.9492
Akt_Signaling_Pathway_Induction_of_Chromatin_Condensation	-34.0194
reactome_Hedgehog_ligand_biogenesis_Main_Pathway	-34.0508
1D-imyoi-inositol_hexakisphosphate_biosynthesis_II_mammalian	-34.1344
biocarta_inhibition_of_cellular_proliferation_by_gleevec_Main_Pathway	-34.211
KEGG_Glucagon_signaling_Main_Pathway	-34.4194
biocarta_pkc_catalyzed_phosphorylation_of_inhibitory_phosphoprotein_of_myosin_phosphatase_Main_Pathway	-34.4991
KEGG_Drug_metabolism_other_enzymes_Main_Pathway	-34.5587
cAMP_Pathway_Axonal_Growth	-34.6419
Akt_Signaling_Pathway_p73_mediated_apoptosis	-34.762
superpathway_of_cholesterol_biosynthesis	-34.8378
KEGG_Tryptophan_metabolism_Main_Pathway	-35.0261
reactome_Xenobiotics_Main_Pathway	-35.0708
NCI_AP_1_transcription_factor_network_Main_Pathway	-35.1581
KEGG_Lysine_degradation_Main_Pathway	-35.2443
nicotine_degradation_IV	-35.3792
IP3_Pathway_Gene_Expression_via_CREB3_NFATC2_MEF2D	-35.43
reactome_FCERI_mediated_NF_kB_activation_Main_Pathway	-35.5388
Akt_Signaling_Pathway_NO_production	-35.5425
IL-2_Pathway_IL2_Gene_Expression_via_POLR1E_EGR1_HMGA1_ELF1_POU2F1_MYC	-35.5881
Akt_Signaling_Pathway_Promotes_Adipogenesis	-35.6185
reactome_P2Y_receptors_Main_Pathway	-35.6692
biocarta_map_kinase_inactivation_of_smrt_corepressor_Main_Pathway	-35.6775
reactome_CREB_phosphorylation_through_the_activation_of_CaMKII_Main_Pathway	-35.7314
biocarta_reversal_of_insulin_resistance_by_leptin_Main_Pathway	-35.8937
biocarta_reversal_of_insulin_resistance_by_leptin_Pathway_(fatty_acid_oxidation)	-35.8937
NCI_Signaling_events_mediated_by_focal_adhesion_kinase_Main_Pathway	-35.9221
Akt_Signaling_Pathway_Blood_cell_differentiation	-35.9342
biocarta_epo_signaling_Main_Pathway	-35.9787
biocarta_oxidative_stress_induced_gene_expression_via_nrf2_Main_Pathway	-36.2986
reactome_NF_kB_is_activated_and_signals_survival_Main_Pathway	-36.3192
reactome_Cross_presentation_of_soluble_exogenous_antigens_endosomes__Main_Pathway	-36.462
NCI_Regulation_of_nuclear_SMAD2_3_signaling_Pathway_(muscle_cell_differentiation)	-36.544
D-imyoi-inositol_134-trisphosphate_biosynthesis	-36.5588
KEGG_Inflammatory_bowel_disease_IBD__Main_Pathway	-36.9698
Erythropoietin_Pathway_Cell_Survival	-37.0065
reactome_Chylomicron_mediated_lipid_transport_Main_Pathway	-37.0703
Akt_Signaling_Pathway_NF-kB_pathway	-37.0845
reactome_PI_3K_cascade_Main_Pathway	-37.3179
reactome_ABCA_transporters_in_lipid_homeostasis_Main_Pathway	-37.408
Mitochondrial_Apoptosis_Pathway_Apoptosis	-37.5843
NCI_p73_transcription_factor_network_Main_Pathway	-37.6768
GSK3_Signaling_Pathway_Gene_Expression_via_CTNNB1	-37.8179
Akt_Signaling_Pathway_ERK_mediated_apoptosis	-37.889
reactome_Constitutive_PI3K_AKT_Signaling_in_Cancer_Main_Pathway	-38.0291
WNT_Pathway_NFAT_Pathway	-38.0754
GSK3_Signaling_Pathway	-38.2243
reactome_Oncogene_Induced_Senescence_Main_Pathway	-38.7146
reactome_SHC_mediated_cascade_Main_Pathway	-38.9067
Akt_Signaling_Pathway_Proto-Oncogenic_and_RTK-signaling	-38.9211
reactome_Hh_ligand_biogenesis_disease_Main_Pathway	-39.0217
biocarta_proteasome_complex_Main_Pathway	-39.3495
biocarta_proteasome_complex_Pathway_(Pathway_degradation_of_PSMA1)	-39.3495
KEGG_Glycerophospholipid_metabolism_Main_Pathway	-39.4134
reactome_Synthesis_of_PA_Main_Pathway	-39.4157
reactome_Endosomal_Sorting_Complex_Required_For_Transport_ESCRT__Main_Pathway	-39.5668
NCI_IL5_mediated_signaling_events_Main_Pathway	-39.6952
triacylglycerol_degradation	-39.8192
KEGG_TNF_signaling_Main_Pathway	-39.8702
KEGG_Staphylococcus_aureus_infection_Main_Pathway	-40.0103
biocarta_extrinsic_prothrombin_activation_Main_Pathway	-40.016
KEGG_Collecting_duct_acid_secretion_Main_Pathway	-40.0217
IGF1R_Signaling_Pathway_Cell_Proliferation_Diferentiation_and_Apoptosis	-40.133
Chemokine_Pathway_Cell_Activation	-40.3241
NCI_ErbB4_signaling_events_Pathway_(apoptosis)	-40.392
NCI_ErbB4_signaling_events_Pathway_(chemotaxis)	-40.392
NCI_ErbB4_signaling_events_Pathway_(dendrite_morphogenesis)	-40.392
reactome_Ubiquitin_Mediated_Degradation_of_Phosphorylated_Cdc25A_Main_Pathway	-40.7338
NCI_p38_signaling_mediated_by_MAPKAP_kinases_Main_Pathway	-40.8597
Akt_Signaling_Pathway_Genetic_Stability	-40.8794
KEGG_Toxoplasmosis_Main_Pathway	-41.1394
reactome_Degradation_of_beta_catenin_by_the_destruction_complex_Main_Pathway	-41.2544
gluconeogenesis	-41.3382
NCI_mTOR_signaling_Pathway_(Pathway_rRNA_transcription_via_RRN3)	-41.7415
biocarta_ceramide_signaling_Main_Pathway	-42.351
reactome_Ras_activation_uopn_Ca2_infux_through_NMDA_receptor_Main_Pathway	-42.3883
reactome_Detoxification_of_Reactive_Oxygen_Species_Main_Pathway	-42.5352
Akt_Signaling_Pathway_Increased_GLUT4_translocation	-42.8182
reactome_IRAK2_mediated_activation_of_TAK1_complex_Main_Pathway	-42.8438
reactome_IRAK2_mediated_activation_of_TAK1_complex_upon_TLR7_8_or_9_stimulation_Main_Pathway	-42.8438
Akt_Signaling_Pathway_NF-kB_dependent_transciption	-43.0377
reactome_Pre_NOTCH_Processing_in_Golgi_Main_Pathway	-43.2968
NCI_ErbB_receptor_signaling_network_Main_Pathway	-43.4763
reactome_Autodegradation_of_the_E3_ubiquitin_ligase_COP1_Main_Pathway	-43.4952
NCI_Signaling_events_mediated_by_HDAC_Class_II_Main_Pathway	-43.5779
reactome_SCF_beta_TrCP_mediated_degradation_of_Emi1_Main_Pathway	-43.6087
reactome_Ubiquitin_dependent_degradation_of_Cyclin_D1_Main_Pathway	-43.7802
reactome_Budding_and_maturation_of_HIV_virion_Main_Pathway	-43.9608
superpathway_of_D-imyoi-inositol_145-trisphosphate_metabolism	-44.2628
biocarta_influence_of_ras_and_rho_proteins_on_g1_to_s_transition_Main_Pathway	-44.303
reactome_Activation_of_NF_kappaB_in_B_cells_Main_Pathway	-44.5183
KEGG_Oxidative_phosphorylation_Main_Pathway	-44.6256
reactome_degradation_of_AXIN_Main_Pathway	-44.7108
biocarta_vegf_hypoxia_and_angiogenesis_Main_Pathway	-44.8281
KEGG_beta_Alanine_metabolism_Main_Pathway	-45.0524
IGF1R_Signaling_Pathway_Apoptosis	-45.3474
biocarta_bone_remodeling_Main_Pathway	-45.4833
reactome_Negative_regulation_of_FGFR_signaling_Main_Pathway	-45.9382
reactome_p38MAPK_events_Main_Pathway	-46.007
biocarta_toll_like_receptor_Pathway_(Pathway_protein_ubiquitination_of_CHUK_MAP3K1)	-46.0475
valine_degradation	-46.334
ERK_Signaling_Pathway_EGFR_signaling	-46.3914
reactome_CDK_mediated_phosphorylation_and_removal_of_Cdc6_Main_Pathway	-46.9587
biocarta_endocytotic_role_of_ndk_phosphins_and_dynamin_Main_Pathway	-47.1974
biocarta_the_igf_1_receptor_and_longevity_Main_Pathway	-47.4998
reactome_Respiratory_electron_transport_Main_Pathway	-47.5791
reactome_RIP_mediated_NFkB_activation_via_ZBP1_Main_Pathway	-47.6817
stearate_biosynthesis	-47.9581
reactome_Regulation_of_ornithine_decarboxylase_ODC__Main_Pathway	-48.0012
reactome_Common_Pathway_Main_Pathway	-48.0645
reactome_degradation_of_DVL_Main_Pathway	-48.1129
reactome_Vpu_mediated_degradation_of_CD4_Main_Pathway	-48.1217
IL-10_Pathway_Translational_Modulation	-48.2818
Ubiquitin-Proteasome_Dependent_Proteolysis_Pathway	-48.2926
KEGG_Complement_and_coagulation_cascades_Main_Pathway	-48.5059
reactome_Branched_chain_amino_acid_catabolism_Main_Pathway	-48.5168
reactome_PIP3_activates_AKT_signaling_Main_Pathway	-48.8861
KEGG_Galactose_metabolism_Main_Pathway	-49.0005
NCI_ErbB1_downstream_signaling_Pathway_(cell_proliferation)	-49.1691
KEGG_Morphine_addiction_Main_Pathway	-49.366
KEGG_Peroxisome_Main_Pathway	-49.8973
reactome_Antigen_processing_Ubiquitination_Proteasome_degradation_Main_Pathway	-49.9502
KEGG_AMPK_signaling_Main_Pathway	-49.9871
reactome_FCGR_activation_Main_Pathway	-50.1289
reactome_Regulation_of_activated_PAK_2p34_by_proteasome_mediated_degradation_Main_Pathway	-50.5141
purine_nucleotides_degradation	-51.0517
KEGG_Vitamin_digestion_and_absorption_Main_Pathway	-51.1286
reactome_CREB_phosphorylation_through_the_activation_of_Ras_Main_Pathway	-51.7069
reactome_Vif_mediated_degradation_of_APOBEC3G_Main_Pathway	-52.1126
reactome_Phospholipase_C_mediated_cascade_Main_Pathway	-52.3287
KEGG_Regulation_of_actin_cytoskeleton_Main_Pathway	-52.4249
KEGG_Glycine_serine_and_threonine_metabolism_Main_Pathway	-52.5943
biocarta_keratinocyte_differentiation_Pathway_(apoptosis)	-53.4055
biocarta_calcium_signaling_by_hbx_of_hepatitis_b_virus_Main_Pathway	-53.4606
fatty_acid_beta-oxidation_peroxisome	-53.7468
KEGG_Terpenoid_backbone_biosynthesis_Main_Pathway	-53.8814
KEGG_Arachidonic_acid_metabolism_Main_Pathway	-54.1024
KEGG_Pentose_phosphate_Main_Pathway	-54.1961
reactome_Phagosomal_maturation_early_endosomal_stage__Main_Pathway	-54.2072
reactome_Biotin_transport_and_metabolism_Main_Pathway	-54.4629
biocarta_nitric_oxide_signaling_Main_Pathway	-54.6674
reactome_Unblocking_of_NMDA_receptor_glutamate_binding_and_activation_Main_Pathway	-55.02
reactome_FGFR4_ligand_binding_and_activation_Main_Pathway	-55.2725
reactome_Nephrin_interactions_Main_Pathway	-55.4482
reactome_Amino_acid_transport_across_the_plasma_membrane_Main_Pathway	-55.9476
KEGG_Cytosolic_DNA_sensing_Main_Pathway	-57.7683
biocarta_induction_of_apoptosis_through_dr3_and_dr4_5_death_receptors_Main_Pathway	-57.8685
KEGG_Proteasome_Main_Pathway	-58.0598
KEGG_Folate_biosynthesis_Main_Pathway	-58.1958
reactome_Activation_of_IRF3_IRF7_mediated_by_TBK1_IKK_epsilon_Main_Pathway	-58.2519
biocarta_regulators_of_bone_mineralization_Main_Pathway	-58.5176
MAPK_Signaling_Pathway_Cell_Motility_Inflammation_Apoptosis_Osmoregulation	-59.1457
reactome_CDO_in_myogenesis_Main_Pathway	-59.1704
biocarta_induction_of_apoptosis_through_dr3_and_dr4_5_death_receptors_Pathway_(apoptosis)	-59.3088
NCI_HIV_1_Nef_Negative_effector_of_Fas_and_TNF_alpha_Pathway_(protein_ubiquitination)	-59.314
glutathione-mediated_detoxification	-59.6331
NCI_Calcineurin_regulated_NFAT_dependent_transcription_in_lymphocytes_Main_Pathway	-59.6689
NCI_FGF_signaling_Main_Pathway	-59.9172
biocarta_sprouty_regulation_of_tyrosine_kinase_signals_Main_Pathway	-60.2295
NCI_Validated_transcriptional_targets_of_deltaNp63_isoforms_Main_Pathway	-60.738
KEGG_ABC_transporters_Main_Pathway	-61.0661
NCI_Retinoic_acid_receptors_mediated_signaling_Pathway_(proteasomal_ubiquitin_dependent_protein_catabolic_process)	-61.1189
biocarta_ceramide_signaling_Pathway_(Pathway_protein_ubiquitination_of_CHUK)	-61.7854
ILK_Signaling_Pathway_Cell_Motility	-61.927
biocarta_il_3_signaling_Main_Pathway	-61.9435
NCI_IFN_gamma_Main_Pathway	-62.226
isoleucine_degradation	-62.2623
D-imyoi-inositol_145-trisphosphate_degradation	-62.3926
eicosapentaenoate_biosynthesis	-62.719
NCI_Fc_epsilon_receptor_I_signaling_in_mast_cells_Pathway_(regulation_of_mast_cell_degranulation)	-63.3654
NCI_p38_MAPK_signaling_Main_Pathway	-63.4738
reactome_Attenuation_phase_Main_Pathway	-63.5406
ERK_Signaling_Pathway_Translation	-64.3245
GSK3_Signaling_Pathway_b-CTNN_Degradation	-64.4116
biocarta_hiv_1_nef_negative_effector_of_fas_and_tnf_Pathway_(Pathway_protein_ubiquitination_of_CHUK)	-64.5798
NCI_IL12_mediated_signaling_events_Main_Pathway	-64.7557
KEGG_Endocrine_and_other_factor_regulated_calcium_reabsorption_Main_Pathway	-64.8249
reactome_Synthesis_of_Leukotrienes_LT_and_Eoxins_EX__Main_Pathway	-65.1292
NCI_Validated_transcriptional_targets_of_TAp63_isoforms_Pathway_(Metastasis)	-65.2041
NCI_Validated_transcriptional_targets_of_TAp63_isoforms_Pathway_(Pathway_degradation_of_TP63)	-65.2041
biocarta_role_of_egf_receptor_transactivation_by_gpcrs_in_cardiac_hypertrophy_Main_Pathway	-65.2115
reactome_Eicosanoids_Main_Pathway	-65.9146
Akt_Signaling_Pathway_Elevation_of_Glucose_Import	-65.9696
NCI_Validated_transcriptional_targets_of_TAp63_isoforms_Main_Pathway	-66.7839
NCI_mTOR_signaling_Pathway_(lipid_biosynthetic_process)	-66.912
biocarta_inactivation_of_gsk3_by_akt_causes_accumulation_of_b_catenin_in_alveolar_macrophages_Main_Pathway	-67.104
reactome_Membrane_binding_and_targetting_of_GAG_proteins_Main_Pathway	-67.3358
NCI_Calcium_signaling_in_the_CD4_TCR_Main_Pathway	-67.3436
KEGG_Valine_leucine_and_isoleucine_degradation_Main_Pathway	-67.4756
biocarta_mcalpain_and_friends_in_cell_motility_Main_Pathway	-67.5342
reactome_Miscellaneous_substrates_Main_Pathway	-67.7163
reactome_Termination_of_O_glycan_biosynthesis_Main_Pathway	-68.0395
reactome_Cholesterol_biosynthesis_Main_Pathway	-68.0543
KEGG_Tight_junction_Main_Pathway	-68.1155
superpathway_of_geranylgeranyldiphosphate_biosynthesis_I_via_mevalonate	-68.2184
KEGG_Glutathione_metabolism_Main_Pathway	-69.0048
VEGF_Pathway_Gene_Expression_and_Cell_Proliferation_via_MAPK7	-70.1359
biocarta_the_41bb_dependent_immune_response_Main_Pathway	-70.3292
biocarta_il_6_signaling_Main_Pathway	-70.4882
reactome_Regulation_of_HSF1_mediated_heat_shock_response_Main_Pathway	-70.7001
KEGG_Regulation_of_lipolysis_in_adipocytes_Main_Pathway	-70.7508
NCI_mTOR_signaling_Pathway_(translational_initiation)	-71.1823
KEGG_Adrenergic_signaling_in_cardiomyocytes_Main_Pathway	-71.1945
reactome_Nuclear_Receptor_transcription_Main_Pathway	-71.2545
gamma-linolenate_biosynthesis	-71.7675
reactome_Adenylate_cyclase_activating_Main_Pathway	-71.7882
reactome_Circadian_Clock_Main_Pathway	-72.9717
reactome_Glucose_transport_Main_Pathway	-73.6439
VEGF_Pathway_Prostaglandin_Production	-74.7542
phospholipases	-75.5424
leucine_degradation	-75.854
TRAF_Pathway_Gene_Expression_via_FOS_JUN	-77.4817
KEGG_Histidine_metabolism_Main_Pathway	-77.6313
NCI_IL12_signaling_mediated_by_STAT4_Main_Pathway	-77.7642
biocarta_regulation_of_pgc_1a_Main_Pathway	-79.6527
biocarta_role_of_mal_in_rho_mediated_activation_of_srf_Main_Pathway	-80.091
KEGG_Ovarian_steroidogenesis_Main_Pathway	-80.8235
biocarta_role_of_nicotinic_acetylcholine_receptors_in_the_regulation_of_apoptosis_Main_Pathway	-81.7515
KEGG_Propanoate_metabolism_Main_Pathway	-82.4433
NCI_IFN_gamma_Pathway_(Antibacterial_Response)	-82.8469
NCI_IFN_gamma_Pathway_(Antiviral_Response)	-82.8469
NCI_IFN_gamma_Pathway_(Immunoregulation)	-82.8469
NCI_IFN_gamma_Pathway_(antigen_processing_and_presentation_of_peptide_antigen_via_MHC_class_I)	-82.8469
NCI_IFN_gamma_Pathway_(antigen_processing_and_presentation_of_peptide_antigen_via_MHC_class_II)	-82.8469
NCI_IFN_gamma_Pathway_(apoptosis)	-82.8469
NCI_IFN_gamma_Pathway_(negative_regulation_of_cell_growth)	-82.8469
KEGG_Glycolysis_Gluconeogenesis_Main_Pathway	-84.1896
KEGG_Glyoxylate_and_dicarboxylate_metabolism_Main_Pathway	-85.8343
KEGG_Salivary_secretion_Main_Pathway	-86.495
reactome_Purine_catabolism_Main_Pathway	-86.61
KEGG_Citrate_cycle_TCA_cycle__Main_Pathway	-88.8941
putrescine_degradation_III	-89.2198
reactome_Hormone_sensitive_lipase_HSL_mediated_triacylglycerol_hydrolysis_Main_Pathway	-89.6375
biocarta_integrin_signaling_Main_Pathway	-90.3365
ATM_Pathway_G2-Mitosis_progression	-91.3749
ATM_Pathway_G2_M_Checkpoint_Arrest	-91.3749
KEGG_Fatty_acid_degradation_Main_Pathway	-93.9493
KEGG_Renin_angiotensin_system_Main_Pathway	-94.4396
KEGG_Epithelial_cell_signaling_in_Helicobacter_pylori_infection_Main_Pathway	-94.548
KEGG_Phenylalanine_metabolism_Main_Pathway	-95.0081
KEGG_Arginine_and_proline_metabolism_Main_Pathway	-96.6224
NCI_RhoA_signaling_Main_Pathway	-96.676
reactome_Acyl_chain_remodelling_of_PG_Main_Pathway	-97.3276
folate_transformations	-97.3631
reactome_Fatty_acids_Main_Pathway	-98.433
KEGG_Butanoate_metabolism_Main_Pathway	-98.5192
KEGG_Pyruvate_metabolism_Main_Pathway	-98.6527
mevalonate_pathway	-98.8358
biocarta_role_of_egf_receptor_transactivation_by_gpcrs_in_cardiac_hypertrophy_Pathway_(cell_growth)	-99.1692
reactome_ABC_family_proteins_mediated_transport_Main_Pathway	-102.424
reactome_Scavenging_of_heme_from_plasma_Main_Pathway	-103.574
KEGG_Linoleic_acid_metabolism_Main_Pathway	-106.577
reactome_RNA_Polymerase_I_Promoter_Opening_Main_Pathway	-109.463
reactome_Interferon_gamma_signaling_Main_Pathway	-109.819
KEGG_Tyrosine_metabolism_Main_Pathway	-110.087
NCI_RXR_and_RAR_heterodimerization_with_other_nuclear_receptor_Main_Pathway	-111.587
KEGG_Nicotinate_and_nicotinamide_metabolism_Main_Pathway	-111.632
NCI_Signaling_events_mediated_by_HDAC_Class_III_Main_Pathway	-112.683
reactome_HSF1_dependent_transactivation_Main_Pathway	-113.837
reactome_Reduction_of_cytosolic_Ca_levels_Main_Pathway	-114.464
biocarta_vegf_hypoxia_and_angiogenesis_Pathway_(cell_migration)	-114.562
KEGG_Synthesis_and_degradation_of_ketone_bodies_Main_Pathway	-115.577
KEGG_Fructose_and_mannose_metabolism_Main_Pathway	-115.757
reactome_Glycogen_breakdown_glycogenolysis__Main_Pathway	-116.127
KEGG_alpha_Linolenic_acid_metabolism_Main_Pathway	-116.958
biocarta_ucalpain_and_friends_in_cell_spread_Main_Pathway	-117.193
ILK_Signaling_Pathway_Actin_Polymerization_Cytoskeletal_Reorganization	-118.84
reactome_Regulation_of_AMPK_activity_via_LKB1_Main_Pathway	-119.911
reactome_Metabolism_of_Angiotensinogen_to_Angiotensins_Main_Pathway	-121.012
TCA_cycle	-121.923
reactome_Regulation_of_Rheb_GTPase_activity_by_AMPK_Main_Pathway	-123.093
reactome_Pyrimidine_catabolism_Main_Pathway	-123.498
Glucocorticoid_Receptor_Signaling_Pathway_Histone_Deacetylation	-124.104
reactome_Citric_acid_cycle_TCA_cycle__Main_Pathway	-128.328
reactome_Initial_triggering_of_complement_Main_Pathway	-129.366
fatty_acid_beta-oxidation	-129.912
reactome_Gluconeogenesis_Main_Pathway	-130.262
NCI_Validated_transcriptional_targets_of_AP1_family_members_Fra1_and_Fra2_Main_Pathway	-131.704
reactome_Acyl_chain_remodelling_of_PC_Main_Pathway	-133.05
NCI_Signaling_mediated_by_p38_gamma_and_p38_delta_Main_Pathway	-135.924
reactome_Translocation_of_GLUT4_to_the_plasma_membrane_Main_Pathway	-142.358
cAMP_Pathway_Glycolisis	-145.045
reactome_Glycogen_synthesis_Main_Pathway	-148.031
biocarta_control_of_skeletal_myogenesis_by_hdac_and_calcium_calmodulin_dependent_kinase_camk__Main_Pathway	-153.815
PAK_Pathway_Contractility_Stress_Fibres_and_Focal_Adhesion	-158.818
biocarta_stress_induction_of_hsp_regulation_Main_Pathway	-160.779
reactome_Acyl_chain_remodelling_of_PE_Main_Pathway	-165.291
reactome_Classical_antibody_mediated_complement_activation_Main_Pathway	-187.065
reactome_Activation_of_PPARGC1A_PGC_1alpha_by_phosphorylation_Main_Pathway	-192.339
reactome_Acyl_chain_remodelling_of_PS_Main_Pathway	-192.649
noradrenaline_and_adrenaline_degradation	-195.767
KEGG_PPAR_signaling_Main_Pathway	-271.482
KEGG_Dilated_cardiomyopathy_Main_Pathway	-491.261
KEGG_Hypertrophic_cardiomyopathy_HCM__Main_Pathway	-491.261
reactome_Striated_Muscle_Contraction_Main_Pathway	-599.299
KEGG_Type_II_diabetes_mellitus_Main_Pathway	-620.857

## Sheet: Balanced Drug Efficiency Scores
Drug	Drug type	LS-3_S11_R1_001
Regorafenib	inhibitor	113.919
Lenvatinib	inhibitor	103.942
Nintedanib (BIBF 1120)	inhibitor	98.3271
Dovitinib	inhibitor	82.0864
Tivozanib	inhibitor	79.8007
Dasatinib	inhibitor	68.368
Sunitinib	inhibitor	66.8673
Sorafenib	inhibitor	63.375
Pazopanib	inhibitor	58.8255
Midostaurin	inhibitor	50.9629
Imatinib	inhibitor	48.7108
Masitinib	inhibitor	48.3479
Erdafitinib	inhibitor	45.1161
Bosutinib	inhibitor	42.3729
Larotrectinib	inhibitor	36.5415
Duvelisib	inhibitor	32.5041
Idelalisib	inhibitor	27.9865
Vandetanib	inhibitor	26.5939
Copanlisib	inhibitor	21.6269
Olaratumab	inhibitor	18.6232
Thalidomide	inhibitor	18.2821
Perifosine	inhibitor	18.0492
Axitinib	inhibitor	18.0221
Afatinib	inhibitor	15.4671
Brigatinib	inhibitor	15.2223
Flavopiridol (Alvocidib)	inhibitor	14.884
Toremifene	inhibitor	14.7813
Fulvestrant	inhibitor	14.6064
Tamoxifen	inhibitor	14.6064
Lapatinib	inhibitor	14.3344
Foretinib	inhibitor	13.7736
Cabazitaxel	inhibitor	13.1638
Eribulin	inhibitor	13.1638
Ixabepilone	inhibitor	13.1638
Docetaxel	inhibitor	12.3001
Paclitaxel	inhibitor	12.3001
Ramucirumab (Cyramza)	inhibitor	12.0636
Cetuximab	inhibitor	11.7224
Necitumumab	inhibitor	11.7224
Nimotuzumab	inhibitor	11.7224
Panitumumab	inhibitor	11.7224
Ado-Trastuzumab Emtansine	inhibitor	10.0469
Encorafenib	inhibitor	9.90535
Vemurafenib	inhibitor	9.90535
Dacomitinib	inhibitor	9.59766
Gefitinib	inhibitor	9.59766
Osimertinib	inhibitor	9.59766
Erlotinib	inhibitor	9.46098
Cabozantinib	inhibitor	9.38377
Arsenic trioxide	inhibitor	8.75071
Gilteritinib	inhibitor	8.37699
Lorlatinib	inhibitor	6.64743
Belinostat	inhibitor	6.21041
Vorinostat	inhibitor	6.13303
Panobinostat	inhibitor	5.79282
Romidepsin	inhibitor	5.76291
Alectinib	inhibitor	5.62469
Ceritinib (Zykadia, LDK378)	inhibitor	5.62469
Pertuzumab	inhibitor	5.225
Trastuzumab	inhibitor	5.225
Vinblastine	inhibitor	4.8219
Vincristine	inhibitor	4.8219
Vindesine	inhibitor	4.8219
Brentuximab vedotin	inhibitor	4.5341
Abemaciclib (LY2835219)	inhibitor	4.09297
Palbociclib	inhibitor	4.09297
Ribociclib	inhibitor	4.09297
Vinorelbine	inhibitor	3.95817
Enfortumab vedotin	inhibitor	3.39893
Nilotinib	inhibitor	2.71388
Ponatinib	inhibitor	2.71388
Venetoclax	inhibitor	2.7048
Inotuzumab ozogamicin	inhibitor	2.61227
Moxetumomab pasudotox	inhibitor	2.61227
Ganetespib (STA-9090)	inhibitor	1.78182
Glasdegib	inhibitor	1.76489
Sonidegib (LDE225)	inhibitor	1.76489
Vismodegib	inhibitor	1.76489
Rigosertib	inhibitor	1.55776
Homoharringtonine (Omacetaxine mepesuccinate)	inhibitor	1.36194
Mogamulizumab	inhibitor	1.0362
Olaparib	inhibitor	1.02043
Rucaparib	inhibitor	1.02043
Alemtuzumab	inhibitor	0.72425
Ivosidenib	inhibitor	0.697739
Acalabrutinib	inhibitor	0.570575
Ibrutinib	inhibitor	0.570575
Degarelix	inhibitor	0.54186
Lenalidomide	inhibitor	0.494774
Tecemotide (Emepepimut-S, L-BLP25)	inhibitor	0.42608
Bendamustine	inhibitor	0.256872
Carmustine	inhibitor	0.256872
Lomustine	inhibitor	0.256872
Temozolomide	inhibitor	0.256872
Buserelin	activator	0.225814
Goserelin	activator	0.225814
Crizotinib	inhibitor	0.220952
Apalutamide, ARN-509	inhibitor	0.218629
Bicalutamide	inhibitor	0.218629
Cyproterone acetate	inhibitor	0.218629
Enzalutamide	inhibitor	0.218629
Flutamide	inhibitor	0.218629
Nilutamide	inhibitor	0.218629
Gemtuzumab	inhibitor	0.201299
Denosumab	inhibitor	0.132847
Trebananib	inhibitor	0.124751
Dabrafenib	inhibitor	0.12067
Claudiximab	inhibitor	0.107958
Mitotane	inhibitor	0.0900825
Medroxyprogesterone acetate (MPA)	activator	0.0351849
Niraparib	inhibitor	-0.0616193
Talazoparib	inhibitor	-0.0616193
Anastrozole	inhibitor	-0.0825861
Exemestane	inhibitor	-0.0825861
Letrozole	inhibitor	-0.0825861
Fluoxymesterone	activator	-0.218629
Methyltestosterone	activator	-0.218629
Veliparib	inhibitor	-0.23659
Elotuzumab	inhibitor	-0.363078
Abiraterone	inhibitor	-0.39574
Histrelin	activator	-0.54186
Leuprolide	activator	-0.54186
Triptorelin	activator	-0.54186
Enasidenib	inhibitor	-0.559844
Levonorgestrel	activator	-0.589744
Megestrol	activator	-0.589744
Ibritumomab tiuxetan	inhibitor	-0.597237
Obinutuzumab	inhibitor	-0.597237
Ofatumumab	inhibitor	-0.597237
Rituximab	inhibitor	-0.597237
Bortezomib	inhibitor	-0.783921
Dienogest	activator	-0.808373
Napabucasin	inhibitor	-1.06932
Ixazomib (MLN9708)	inhibitor	-1.08639
Pomalidomide	inhibitor	-1.24511
Carfilzomib	inhibitor	-2.51082
Everolimus	inhibitor	-2.53025
Sirolimus	inhibitor	-2.53025
Temsirolimus	inhibitor	-2.53025
Blinatumomab	inhibitor	-5.07099
Daratumumab	inhibitor	-5.25679
Tivantinib	inhibitor	-5.40374
Denileukin diftitox (Ontac)	inhibitor	-6.13899
CYT387 (Momelotinib)	inhibitor	-7.96256
Ruxolitinib	inhibitor	-7.96256
Tretinoin	inhibitor	-8.05937
Bexarotene	inhibitor	-13.015
Acitretin	inhibitor	-13.5127
Alitretinoin	inhibitor	-13.5127
Cobimetinib	inhibitor	-13.6394
Ethinylestradiol	activator	-14.6446
Estramustine	activator	-14.8987
Tocilizumab	inhibitor	-17.5216
Bevacizumab	inhibitor	-20.3367
Aflibercept	inhibitor	-24.9876
Siltuximab	inhibitor	-25.0047
Binimetinib (MEK162)	inhibitor	-27.7712
Selumetinib	inhibitor	-27.7712
Trametinib (Mekinst)	inhibitor	-27.7712

## Sheet: gene expression fold changes
SYMBOL	LS-3_S11_R1_001
EPYC	27221
LINC00645	4661.99
TNMD	4392.32
PRAME	4010.14
ADGRV1	3762.88
PIK3C2G	3210.52
GRIA2	3011.88
HMGA2	2824.1
COL3A1	2773.89
MGAT4C	2519.07
MOXD1	1910.87
ST6GAL2	1731.54
LAMP5	1339.21
PRND	1177.44
FABP7	1115.11
CRABP1	1011.65
FAR2P1	946.325
WT1	928.857
CLVS2	802.729
KCNJ6	728.627
MMP11	711.998
MEX3A	703.026
MAGEA4	666.429
SEMA3A	665.604
CCDC144NL-AS1	550.161
HTR2B	525.286
KANK4	499.612
FBN2	485.044
PTK7	466.557
MFAP2	459.137
LEF1	444.221
FREM1	439.433
LINC01021	430.201
LEFTY2	423.173
RORB	402.491
STRA6	401.334
PCP4	367.458
EFNB3	358.932
OGN	349.606
DSCR8	345.402
COL2A1	341.335
RERGL	335.735
GNG4	327.639
HOXC12	327.146
SULT1E1	326.857
COL1A1	319.227
CNTNAP2	318.978
CRISPLD1	317.63
CCNYL2	317.549
PCYT1B	313.059
DPP10	305.992
CUX2	303.158
TMPRSS15	299.286
MIR181A1HG	298.778
TDRD12	290.323
RASL11B	271.074
COL26A1	270.975
CACNA1G	264.259
AFF2	259.213
VASH2	257.899
OR51E2	257.631
PAX2	257.379
LUM	256.427
COL11A1	253.215
FAM198B	245.018
KIF1A	233.951
NRP2	231.845
PTH2R	229.237
PIANP	225.664
MXRA5	221.736
AGTR2	210.857
CSRNP3	210.306
PROM1	205.872
TSPAN11	205.411
EDNRA	205.197
NTRK3	205.069
COL10A1	204.232
MCOLN3	201.887
MMP16	200.573
SEPT3	198.82
GFRA1	193.461
KCNA1	193.083
HOXC11	193
CCND2	187.517
SHROOM3	184.243
OPCML	179.029
IL13RA2	176.571
NLGN4X	175.9
CLUL1	173.99
IGFN1	173.715
TOP2A	173.545
C1QL1	173.25
XIST	172.215
KIF26B	172.041
LYPD1	169.061
NSG1	165.35
RNF175	164.28
HOTAIR	163
RN7SL38P	162.841
ONECUT2	162.814
ESM1	162.642
BARX1	158.714
POTEF	157.093
GABRQ	154.143
SSTR3	153.286
BEND4	152.625
CNNM1	148.881
ENC1	137.696
COL12A1	137.359
PCSK1N	135.986
DPYSL5	135.592
TNFSF15	134.584
LINC00578	134.429
CACNA1D	134.211
KLHDC8A	133.383
CILP2	131.622
PLOD2	127.615
SYT1	127.517
TCF21	123.842
TMEM132E	122.926
UNC5C	122.155
HIST1H3B	120.785
FRRS1L	119.971
RNU1-13P	119.746
GPR158	118.12
EPHB2	118.007
TMEM130	117.747
RFPL1S	117.133
SLC7A3	116.35
LINC01579	115.824
IL17RD	113.634
HEPH	113.523
FAM169A	111.084
DNAJC22	110.763
LAMA1	110.51
MEST	108.761
GDF7	108.002
CACNG4	107.799
ADAM12	106.274
PLEKHA5	106.122
GPR141	105.651
GABRB3	105.441
NEFL	103.804
DNAH14	103.185
TSPAN6	103.044
FMO1	102.571
LINC01929	101.857
JPH4	100.861
HOXC13	100.549
NTNG1	100.41
UNC5D	100.162
AMER2	100.031
KRT19	96.943
NAV3	95.9867
FAT4	95.7011
PPM1E	95.214
CRMP1	94.4727
KIAA1211	94.0831
RGS4	93.8944
NXPH4	93.0226
MDFI	91.6669
SOX11	90.9861
OLFML3	90.8271
FAM171A2	90.6249
APBA2	90.4245
GABRA2	89.9779
MKI67	89.7863
JPH3	89.7457
PLPPR3	89.141
CNTN1	88.6042
FAXC	88.1589
PTPRT	87.4093
KRT85	86
SERTAD4	85.893
ARSI	85.8667
GPX8	85.783
SFRP1	85.7317
CDH11	84.8974
LGI2	82.3747
HOXB13	82.2214
NEXMIF	82.0125
RNU1-11P	81.7037
TRAM1L1	81.3268
SYCE1	80.3634
GSG1L	79.6871
TYMS	79.2113
SLIT2	78.6548
CTXN1	78.3688
PNMA8A	77.8342
KDELR3	77.677
OLFM2	77.4844
COL5A2	77.1413
CFI	76.5711
SLC30A3	76.4135
DACH1	74.3377
HCN4	72.2865
CRABP2	72.2677
TFAP2A	72.1293
PTGFR	72.0689
LY6H	71.6071
RND2	71.1707
LINGO1	70.863
PLEKHG4B	70.4639
PCDHA5	70.255
ZNF185	69.7287
TLX1	69.7143
LSAMP	69.4866
NDC80	69.0669
NEFM	67.6689
RSPO1	67.4286
B4GALNT4	67.284
SPARC	67.1839
HMCN1	67.1694
NOV	67.1063
PPEF1	66.5093
POSTN	66.4891
PNMA8C	65.8571
ZNF280B	65.7125
THY1	65.6296
TRAV8-3	65.2857
LINC01597	64.9101
GABRG1	64.8571
DNM3OS	64.8456
KCNQ3	64.6876
TMEM200C	64.4185
DOK6	64.001
SALL3	63.5364
ISLR	63.4762
BRINP1	63.4106
KIAA1644	63.3505
SBSPON	63.1127
SPP1	62.8896
CTHRC1	62.6062
LOX	62.4098
RUNX2	62.1177
FMN2	61.8854
DSCR4	61.5401
LINC01518	61.5179
PRR36	61.4286
CDH2	61.2613
SNAP91	61.1321
DACT3	60.9215
MMP14	60.7766
LINC02511	60.5004
BMP7	60.4299
MAGEL2	60.3188
ASPM	60.1375
EMX2OS	59.7207
CPNE5	59.7111
LINC01192	59.1429
RNF144A-AS1	58.7385
ST8SIA2	58.4366
DTL	58.2987
WNT5A	58.2117
MDK	58.0134
SPRR2F	58
TCF23	57.3123
TMEM119	57.3096
KCNQ2	56.7932
KCNJ4	56.7143
STAC2	56.2776
GABRA5	56
LYPD6	55.8179
CNN2	55.6154
CDH3	55.4163
SNORD3A	55.4112
UNC5B	55.3626
LINC01614	55.2857
NGFR	55.0346
SATB2	54.9217
CDK5R2	54.8571
FBXL21	54.8571
RN7SL67P	54.8496
WISP1	54.7512
CAMK4	54.6512
LINC01967	54.2857
DRAXIN	54.248
VANGL2	54.1532
CBX2	54.0296
FAM239B	53.5714
GRIK3	53.1286
ARMC4	53.059
FKBP7	52.9937
FHAD1	52.6081
DPY19L2	52.3383
KIF23	52.2239
SHISA7	52.0539
LBH	51.8848
HACD4	51.7329
MATN2	51.3199
RNF144A	51.204
COL1A2	50.984
KNL1	50.9403
CEMIP	50.6694
LYPD8	50.5714
LINC01876	50.3075
NME8	50.2539
ELOVL4	50.2413
ELAVL2	50.104
BASP1	49.9655
PRLR	49.8798
MAP9	49.7469
GABRR1	49.672
IGDCC3	49.5714
NKAIN4	49.5714
CLDN1	48.8285
PART1	48.7297
PCDHB10	48.5306
LINC02516	48.1429
SYT16	48.1192
ZNF300	47.9699
GATA4	47.7691
GPR63	47.5628
MARCKSL1	47.5207
SPRN	47.4719
CASC15	47.044
CABYR	46.9935
SCUBE3	46.8973
SOSTDC1	46.8873
TRO	46.8719
GLI1	46.8182
COL6A1	46.6215
C3orf14	46.5742
FOXS1	46.5482
CPXM1	46.3681
VWC2	46.0355
DNM3	45.4342
GALNT13	44.9886
RNU4-2	44.7536
NUDT10	44.6685
ZNF730	44.637
ADAM11	44.3977
FN1	44.3488
NKX6-1	44.2857
APLP1	43.8417
GLIPR1	43.8178
RHBDL3	43.5544
B3GALT5	43.1927
TMEM35A	42.8427
CLIP3	42.5573
NREP	42.0881
RNU6ATAC	42.0156
NPY1R	41.5458
NHSL2	41.489
RBP1	41.1605
SLITRK2	41.1489
EML6	40.8776
RNU5B-1	40.8526
CDK15	40.4273
PCDHA4	40.338
PHEX	40.2335
RNU4-1	40.1018
MRAP2	39.9464
CHRNB4	39.9246
INHBA	39.9118
SLITRK5	39.8949
SOX4	39.8677
MSI1	39.8203
GCGR	39.6867
EFNA3	39.6796
FOXD2	39.52
CYP27C1	39.3475
RRM2	39.2343
HMX1	39.21
TDO2	39.188
TNC	39.1312
PBX1	39.1277
SORCS3	39
FKBP10	38.9677
SCARNA21	38.6632
PLPPR1	38.6603
DKK2	38.6556
C1QTNF7	38.5555
HOXA13	38.444
NUDT11	38.2546
ITGA4	38.1316
ETV4	38.0249
FAM110C	37.84
SNAP25	37.8357
ADGRL3	37.8164
EPHB3	37.645
CBX5	37.6402
CENPF	37.6002
PCDH19	37.5762
KIF14	37.5726
BFSP1	37.4127
BEAN1	37.2475
ZIC2	37.1788
BOC	37.1515
CNTN4	37.141
GRIN2A	37.1147
SEPT11	37.0438
ERC2	37.0195
ACTA2	37.009
LRRC4B	36.9608
ANP32AP1	36.8838
RTN4R	36.6176
FSCN1	36.511
LINC01121	36.4286
HELLS	36.3493
VAX1	36.2278
TRPC6	36.1363
HNF4G	36.1092
ZFP69B	36.1083
SAMD11	36.0656
ADGRL1	35.7739
LINC02015	35.7143
EDIL3	35.596
DEC1	35.4768
PTPN13	35.4567
PCDH11X	35.413
ATP8A2	35.4101
PDE7B	35.283
GNG2	35.1808
SCARNA13	35.0436
LINC02507	34.9992
PLK2	34.9859
PAX1	34.9365
NTNG2	34.9078
FNDC10	34.8904
RERG	34.8705
LINC01902	34.782
ZNF711	34.6641
CHST6	34.2124
SLC6A3	34.2065
ADGRB1	34.1122
CKAP2L	34.0421
ANO4	34.0292
SLC12A5	33.9879
COL5A1	33.8383
CNN3	33.7722
HIST1H2AI	33.7696
SNORA11	33.7422
SYNE1	33.6327
SYT2	33.608
IGSF10	33.555
ELAVL3	33.5471
IQGAP3	33.4428
C14orf37	33.3716
KIAA1210	33.3392
AFF3	33.3274
HIST1H2AB	33.2651
RGS17	33.1208
TRIM71	33.0907
IGLON5	32.9973
POU6F2	32.9863
KIRREL1	32.9834
TMEM144	32.8697
CELF5	32.794
MEGF11	32.7739
PAQR8	32.6731
VCAN	32.6237
CRTAC1	32.6173
AJUBA	32.476
DEFB124	32.4318
SNAI2	32.4026
POLR2M	32.3268
FAM131B	32.281
SESN3	31.9041
BUB1B	31.8981
TPBG	31.8653
CCDC80	31.6295
OGDHL	31.4642
LINC01482	31.4407
GPR161	31.4215
C2orf72	31.3763
TRAV8-2	31.2857
ZNF610	31.2441
PEG3	31.1854
MT-ATP8	31.1094
EVA1A	30.9586
PCDH7	30.9434
ASXL3	30.938
TCF4	30.9224
RAB11FIP4	30.822
CCDC184	30.7657
SCARNA8	30.7045
SDK2	30.6105
CSMD2	30.455
PIK3C3	30.4312
FAM171B	30.3877
SLIT2-IT1	30.3868
SPIN1	30.3381
INSRR	30.2475
RPSAP52	30.2315
SCRN1	30.1404
PTCHD4	29.9944
CXCR4	29.9571
PIEZO2	29.9413
DEPDC1	29.9107
TTK	29.817
TMED3	29.7252
ABCA9-AS1	29.4286
USH1G	29.4286
ROBO2	29.3614
CAMK2N1	29.2999
FCGR3A	29.1523
CDKN2A	29.1474
PNMA3	29.1433
GAS2L3	29.1007
TUNAR	29.0234
HIST1H2BL	28.951
LMX1B	28.9396
SRPX2	28.934
LINC01139	28.8505
FOXM1	28.8157
NECAB1	28.807
FLG-AS1	28.6435
INSL6	28.6054
ESR1	28.5858
CCDC73	28.5714
IGSF5	28.4286
TEX15	28.4286
IQCA1	28.4006
PCDH18	28.3052
GPR68	28.1709
DUSP15	28.1304
SV2C	28.0068
CACNA1B	27.9828
SH3GL2	27.9312
FBLN1	27.8561
TMEM98	27.7804
GRM8	27.7065
SCAMP5	27.6079
NKX3-2	27.5643
ZNF93	27.3795
ANTXR1	27.161
BRIP1	27.1391
ANLN	27.078
WNT3	27.0731
PHYHIPL	27.0631
GUCY1B3	27.008
NRSN1	27
PCDH10	26.9681
KIF20A	26.8987
SFRP4	26.8779
KIF2C	26.8268
HAP1	26.8055
HOXD13	26.7291
NALCN	26.6905
MTCO2P22	26.6717
MEIS1	26.5943
DLX6-AS1	26.5878
EFNA2	26.5714
DDR2	26.5072
EEF1A1	26.4192
HS6ST3	26.3361
KDELC1	26.2725
FAT3	26.2235
RIMBP2	26.2225
E2F7	26.2196
B3GALNT1	26.2113
KCNG1	26.2032
MYEF2	26.1929
GJB2	26.1841
UNC5A	26.1572
CRYM	26.0715
ELOVL2	26.0661
GPR173	25.9891
ADAMTS7	25.9634
LINC00839	25.9448
FAM155A	25.81
FAIM2	25.7822
GYG2	25.7449
CHRNA3	25.674
BCL11A	25.5854
TBX20	25.5714
DACH2	25.4563
EPOP	25.3987
RAD54L	25.3101
KLHL13	25.2452
DIAPH3	25.0657
ENTPD7	25.0525
NGEF	24.9495
SCARNA22	24.8062
SPIN4	24.7598
MIAT	24.7389
NAP1L3	24.732
MSX1	24.7234
F2RL2	24.6981
MYH10	24.5849
ATCAY	24.5787
GABRD	24.5771
DRP2	24.4717
NIPSNAP1	24.464
GPC6	24.4566
LHX2	24.4286
SYT13	24.3992
SNORA66	24.3742
SDC1	24.355
CFAP54	24.3255
CFAP43	24.2573
MGP	24.1998
CDS1	24.0912
SLC6A17	24.0817
PXDN	24.0401
BEND6	24.0106
SYNDIG1	23.9214
CCNB2	23.8953
RNF212	23.8851
F2R	23.8737
TSPAN2	23.8597
PRTFDC1	23.8156
FRMD5	23.7727
FBLIM1	23.7253
SEPT6	23.7142
SLC35F1	23.6476
EPHA7	23.5828
PCDHA9	23.5337
KCNH3	23.48
LINC00649	23.4466
TFAP2C	23.4262
ARNTL2	23.4007
MGAT5B	23.3543
ADD2	23.3374
PCDHB11	23.3327
PCDHB12	23.2995
LRRC17	23.2712
SALL1	23.2307
DPP6	23.2224
ZKSCAN7P1	23.1429
NXT2	23.1331
BIRC5	23.0906
TMEM200A	23.0569
MDGA2	22.9932
SNORA73B	22.9705
CDK1	22.9494
SLC8A2	22.9305
SULF1	22.8447
CLSPN	22.8365
ETV1	22.8032
TTYH1	22.7803
FBXO41	22.7641
CPSF1P1	22.7542
CACNB3	22.7535
HIST1H2AH	22.6647
ID2	22.6631
PDGFC	22.6624
ANKRD50	22.6578
PDE5A	22.6274
NOL4L	22.6072
RNU4ATAC	22.6035
MTCO2P12	22.5856
GJA3	22.5714
NPTX1	22.568
DCAF12L2	22.5664
GRIN3A	22.5468
LINC01266	22.518
C10orf107	22.4286
DLX4	22.4286
ZCCHC12	22.4286
ASPN	22.4116
PCDH15	22.3552
NHS	22.3525
ITM2C	22.3315
FIBCD1	22.2613
GDF11	22.258
EMILIN1	22.2563
PLXNB2	22.2152
PNMA6A	22.2132
FBN3	22.1942
MYB	22.1842
FGFR2	22.111
NETO1	21.9611
TMEM59L	21.8591
PCDHA2	21.8453
QPRT	21.8448
OTUB2	21.7844
MID1	21.6855
BMP8B	21.6643
SH3BGRL	21.5879
HCLS1	21.586
DGKK	21.4286
LEMD1	21.4286
MGAM2	21.4286
CDO1	21.324
MELK	21.3185
TUBA1A	21.3109
ECEL1	21.3009
TRIL	21.2909
WHRN	21.2557
RAB39B	21.236
SCN5A	21.2341
OR51C1P	21.1429
XKR5	21.1371
CDX2	21.1212
PCDHAC1	21.08
NOTCH2	21.0604
BGN	21.0319
HRK	21.0052
RN7SKP227	20.9803
OLFML1	20.9762
ZNF726	20.934
SYDE2	20.9033
FAS	20.8961
CALY	20.8742
ZMAT4	20.8742
EEF1A1P9	20.8533
RN7SL736P	20.8463
MIR99AHG	20.8266
USP43	20.8194
KIF18B	20.7982
EMILIN3	20.7823
PPP2R2B	20.747
KIF4A	20.6819
DCN	20.6629
LRRN2	20.6484
VIM	20.6189
TMSB15A	20.5714
PTPRD	20.5566
SCD	20.5343
ALKAL2	20.5238
VEPH1	20.3785
SLC26A7	20.3644
LINC00900	20.3365
C4B	20.2967
TSPAN10	20.2891
RUNX3	20.1026
FAM225B	20.0873
VANGL1	20.0733
SLC2A10	20.0562
NRCAM	20.0423
SCARNA1	20.0243
LINC01833	20
FAT1	19.9964
C3orf67	19.9623
SKA3	19.8807
MLLT11	19.8735
RN7SKP9	19.8358
EXO1	19.8277
CYP1B1	19.8116
CCL22	19.8008
CLEC5A	19.8006
NRIP3	19.7965
AFAP1L2	19.7325
BLACAT1	19.7143
C1QL4	19.7143
SERTM1	19.7143
NYNRIN	19.6242
HGF	19.6241
TPBGL	19.6157
MYO3A	19.6046
FGFR3	19.5844
WDR78	19.5609
PAK5	19.4686
NBDY	19.465
B3GAT2	19.4375
FSTL1	19.436
DPY19L2P1	19.4286
FOXG1	19.4286
OR2M3	19.4286
PCDHA6	19.4286
COL6A3	19.4233
RN7SL191P	19.406
KLHL4	19.3544
GPM6B	19.3515
IL1RAPL2	19.3263
ADAMTS2	19.2999
PCDHA3	19.2682
PCDHB9	19.2012
SCARNA11	19.2011
MAPK10	19.1656
FDCSP	19.1493
OLR1	19.1284
HJURP	19.1029
HIST1H4C	19.0975
LNCSRLR	19.064
MT-ND3	19.0311
CHRNA4	19.0199
CCDC144A	18.9838
ZNF681	18.9285
RN7SKP186	18.8723
ADAMTS19	18.8643
WDR86	18.8566
PLK4	18.8515
LINC01122	18.8457
ACTG2	18.7957
GPR27	18.7701
LPAR4	18.759
CCDC144CP	18.7585
ZCCHC18	18.7553
TMSB4X	18.7381
TRPS1	18.7226
WNK3	18.7018
SPINT1	18.7002
CHRM3	18.6821
TBC1D32	18.6606
MEIS3	18.6119
GPR137B	18.5909
NEFH	18.5572
CCL11	18.512
SCD5	18.4936
SNORD3C	18.4615
RPL39L	18.4606
STMN1	18.4571
MIR199A2	18.4286
LINC01844	18.3692
ZWINT	18.3461
ICAM5	18.3165
TTLL9	18.2924
CX3CR1	18.2742
SALL4	18.2684
DLGAP5	18.2416
DAB1	18.2145
LINGO2	18.1429
OLFML2B	18.0328
GRM7	18.0113
COL6A4P2	17.9696
FAM239A	17.9356
ADM2	17.9304
SNORD116-15	17.8704
MAGEA9	17.8571
TMEM151B	17.8571
VSTM2B	17.8571
SLC26A10	17.8476
DNAH7	17.8429
ZNF223	17.8044
CITED1	17.8041
IGF2	17.7995
ASIP	17.776
SNORA12	17.7689
ATP10D	17.7204
FGD1	17.6403
CORIN	17.6176
VWA5B2	17.6065
MXRA8	17.5624
SLC7A11	17.5613
FOXD2-AS1	17.5506
SLC6A10P	17.5461
NPTX2	17.5458
LINC01807	17.524
TRABD2A	17.4817
SGO1	17.4621
LRFN1	17.3576
RBFOX3	17.3523
NR2F1-AS1	17.2996
BRCA2	17.2962
SAPCD2	17.2674
KIAA1549L	17.2645
HCN2	17.2567
TICRR	17.2546
LDOC1	17.2021
SIAH3	17.1962
RTKN2	17.1845
SDC3	17.1742
ZNF483	17.1594
SNORD41	17.1456
DMRTA2	17.1429
MORC1	17.1429
OR2M4	17.1429
TUBB	17.1414
MKX	17.12
ACTA2-AS1	17.1162
CREG2	17.1064
RNF24	17.0943
OTX1	17
MIR100HG	16.9696
KIF15	16.9624
NFATC4	16.957
LRP8	16.9526
FAM227A	16.937
PLPP2	16.9214
CTNND2	16.9169
CAPZA3	16.9099
FAM105A	16.8689
DPP10-AS1	16.7578
CDH24	16.7157
KERA	16.7147
TRAC	16.7061
FLNA	16.6982
STXBP4	16.6514
ACTB	16.6362
SNORA53	16.6273
RN7SKP8	16.6095
DGCR5	16.5892
ZNF99	16.587
LEF1-AS1	16.5841
DLGAP1	16.5815
MNX1	16.5604
LINC01013	16.5542
ITGA2	16.5348
NRG1	16.5079
SNORA54	16.4856
INA	16.4599
CCDC33	16.4468
WNT7B	16.443
LINC00922	16.4286
OR5AC4P	16.4286
TTYH3	16.3751
LINC00622	16.3705
RGS1	16.3631
ANXA13	16.3578
LINC01503	16.3027
EMX2	16.2905
SSTR2	16.2879
LRRC75A-AS1	16.2611
ELOVL6	16.2601
TTC3	16.2572
SYCP2L	16.2507
RN7SL396P	16.2349
ZNF695	16.2303
FAM155B	16.2126
ITGB8	16.2055
MOSPD2	16.1893
FAM20A	16.1864
NUF2	16.169
PPP2R2C	16.1237
PABPC4L	16.0992
FMNL3	16.0584
ATP1B2	16.0353
SLC6A11	16.0189
CSRP2	16.0057
TIMP2	16.0028
IGFL2	16
ROR1-AS1	16
TMEM45A	15.9733
LOXL1	15.9683
ZNF350-AS1	15.9399
PRPS2	15.9225
PTN	15.9086
GRAP	15.9022
PARP4	15.8238
DAP	15.7863
AGO1	15.7536
CPT1C	15.7507
HOXB9	15.7424
KATNAL2	15.7422
RPS4X	15.7004
CARMN	15.6937
CNIH1	15.6801
EGFEM1P	15.6674
CAMK2N2	15.6606
UBE2C	15.6588
TRAM2	15.6338
EDA2R	15.6334
KIF5C	15.5192
KCNAB3	15.473
FMOD	15.4473
COL6A2	15.371
MPPED1	15.3335
PCDHB3	15.3257
B3GAT1	15.3049
MCTP2	15.2696
ARF3	15.2695
PTPRG-AS1	15.2563
PAPPA-AS1	15.2388
FZD2	15.2034
TMEM163	15.1816
COL24A1	15.1728
SPTLC3	15.1709
CER1	15.1429
TMEM155	15.1429
ATP2B3	15.1077
CSN1S1	15.0979
PRKCZ	15.0968
SNORA20	15.0793
RMI2	15.056
RN7SL3	15.0447
EFNA5	15.0196
PCDHB6	15.0129
ADGRG2	15.0039
WNK4	15.0016
LINC01738	15
LINC01918	15
MTCYBP19	15
RGS7	15
SORCS1	14.991
EIF3EP1	14.9784
VAT1L	14.9461
HIST1H4A	14.9416
SCIN	14.9283
ZNF391	14.921
SQLE	14.8559
SAMD15	14.8498
C1orf54	14.7994
SERPINB2	14.7693
SLC16A2	14.7683
BEX3	14.7679
MBOAT2	14.7617
CEP19	14.7572
ARHGDIG	14.6792
ARFGEF3	14.6766
HIST1H2AG	14.6557
TIMP1	14.6545
SLC5A4	14.6477
MXRA5Y	14.6253
ZNF286A	14.6181
NDST3	14.6058
ST6GALNAC5	14.559
CALN1	14.5543
PPM1H	14.5457
RAI14	14.5419
CDC7	14.5223
SGK2	14.5113
COMMD6	14.5057
SHROOM2	14.5044
GXYLT2	14.494
RN7SL674P	14.4823
FANCB	14.4699
B3GALT5-AS1	14.4689
NRIP2	14.4625
HDX	14.4366
ZNF571-AS1	14.4325
MAPK15	14.4316
RIMS4	14.4038
KIF11	14.3921
ACTN1	14.3802
ISOC1	14.377
PDCD4-AS1	14.337
STON1	14.3176
EEF1A1P12	14.3152
PCDHB13	14.3062
SALL2	14.3026
MAP3K21	14.3008
CFAP77	14.2857
CNBD1	14.2857
SRD5A2	14.2433
SCN11A	14.2315
TMEM121	14.2159
A2M	14.1823
HACD3	14.17
ZWILCH	14.1549
KIAA1549	14.1207
AK4	14.1169
PRMT6	14.099
PSORS1C1	14.0765
EIF5A2	14.0508
SPTBN2	14.0353
SKA1	14.0349
HIST3H2A	14.032
SHANK1	14.0302
RNU6-36P	14.0212
FAP	14.0182
CPZ	14
ADAMTS20	13.9656
GUCY1A3	13.8854
FBXL2	13.8846
RAB36	13.8225
LAMC3	13.7852
DZIP1	13.7809
EML4	13.7772
SERPINI2	13.7629
ADAMTS19-AS1	13.7251
CENPE	13.7157
DLX6	13.7143
ISM2	13.7143
METTL24	13.7073
RPL31	13.6986
C18orf54	13.6921
SUSD4	13.6814
DYNLL1	13.6492
PTGFRN	13.6154
SNCAIP	13.5836
HEYL	13.5465
RSPO2	13.5296
KAZALD1	13.5233
UNC80	13.4969
DCHS2	13.482
C3orf80	13.4792
CDKN2B-AS1	13.4739
PSAT1	13.4615
CFAP47	13.4612
LINC00890	13.4286
MIR181B1	13.4286
RPL5	13.4222
SHC3	13.4166
MAT1A	13.4134
AMN	13.4067
HIST2H2AB	13.3974
PRDM6	13.3893
GTSE1	13.3695
CELSR1	13.368
LRRC3	13.3667
HS3ST4	13.3609
KNDC1	13.3583
KDELR2	13.3533
PABPC1	13.3482
CASC2	13.3442
NEK2	13.3386
COCH	13.3336
FANK1	13.2776
RN7SL381P	13.2657
ELMOD2	13.2653
HDGFL3	13.2597
DNAH6	13.2442
CD276	13.2377
CFH	13.232
ZNF117	13.2213
KLHL42	13.2049
SLC14A2-AS1	13.1889
VASH1	13.1634
ZFP82	13.1617
NPAS1	13.1596
SCN9A	13.1533
SRCIN1	13.1367
NELL2	13.1272
PUS7L	13.1269
CHD3	13.0715
IRX1	13.0708
MYLK	13.0559
SPAG5	13.0369
ALDH18A1	13.0344
ERV3-1	13.0138
ZFHX4	13.0134
ZDHHC15	13.0096
FSTL5	13.0033
ZIM2-AS1	12.9884
PDE6B	12.9773
BTBD11	12.9631
BRWD3	12.9494
TMTC3	12.9477
ERBB3	12.943
ST8SIA1	12.9196
FAM81A	12.8857
CDH7	12.8853
B3GLCT	12.8739
MYL9	12.8623
LSM11	12.8606
WWTR1	12.8455
FBXL7	12.8149
RPL23	12.7901
CD109	12.7874
TP53I3	12.7693
TNKS	12.7664
MAGOHB	12.7617
NBEAP1	12.7525
PCDHA10	12.7378
CASKIN1	12.7271
TRPC3	12.7184
TYMSOS	12.7143
SLC16A4	12.6399
ELFN2	12.6393
PNMA2	12.6389
TYRO3	12.6078
RBP4	12.6053
SEMA5A	12.5858
CPE	12.5722
LINC01707	12.5714
PODXL2	12.5422
FANCI	12.5346
ITIH2	12.5118
THSD7B	12.4957
ZFPM2-AS1	12.4902
TMSB10	12.4723
ENO4	12.4704
DPH6-AS1	12.4623
WT1-AS	12.4483
WDR63	12.4258
SLC6A9	12.4106
LDAH	12.3959
EEF1A1P13	12.3944
SPATA13	12.3562
DPF1	12.3311
CA10	12.33
RN7SKP55	12.33
DLX5	12.3271
EN2	12.3231
GRID2	12.3219
IGSF3	12.3053
OLIG2	12.3047
MFAP4	12.2914
DGCR9	12.2857
IGHVIII-38-1	12.2857
RPL11	12.2547
SULT1B1	12.2533
FAM111B	12.25
SYT17	12.247
PURG	12.2394
CYP2C8	12.2303
RPL35A	12.1989
SOX12	12.1971
RANBP17	12.1967
NDP	12.1926
AHR	12.1835
PABPC5-AS1	12.175
CDKL5	12.1492
DSCR4-IT1	12.1429
LHFPL6	12.1408
RPL30	12.1375
CGNL1	12.132
GLI3	12.128
SOGA1	12.1144
NOL4	12.1122
PDE8B	12.0661
RNFT2	12.0632
FAM107B	12.0536
FAM189A1	12.0494
MT-CYB	12.0296
CD101	12.0132
OR2M1P	12
OR7C1	12
RBMS2	11.9901
CYP27B1	11.9745
ADGRB2	11.9651
ESPL1	11.9614
USP32P3	11.9596
DPEP1	11.9471
TPM4	11.9421
HIST1H3A	11.9401
TMEM14A	11.932
ALDH1A2	11.9258
MYRF	11.9147
SOX3	11.9036
JAZF1	11.8988
RYBP	11.8967
MYO5B	11.893
CUL4B	11.8884
MARVELD1	11.8486
LRRC6	11.8454
GPR78	11.8336
RBBP9	11.8276
CUBNP3	11.8267
LIN28B-AS1	11.8267
ZNF512	11.8181
FAM102B	11.8118
SLC41A2	11.7898
ZNF503	11.7684
LRP1	11.7655
SLC16A14	11.7583
LINC02328	11.7499
RN7SL116P	11.7261
MAP3K15	11.7027
PHKA2-AS1	11.7027
SRSF12	11.6964
NKD2	11.6662
PTCH2	11.6415
LINC00158	11.6107
ZSCAN31	11.5947
SH3GL3	11.5826
HIST2H3D	11.5722
CSN3	11.5714
LAMP5-AS1	11.5714
LHX5	11.5714
LIX1	11.5714
MAL2	11.5714
NT5DC2	11.5465
TBX3	11.5246
SNORD99	11.5243
CHML	11.5126
CTGF	11.4798
ARSD	11.4718
CHD5	11.4664
KCTD12	11.4428
FLRT1	11.4332
ARL6IP1	11.4327
PPT1	11.4039
HACD2	11.3976
GNB3	11.3955
NLGN3	11.3819
RASSF2	11.3747
STK32B	11.3445
LINC01695	11.3426
LXN	11.327
PARD6G	11.2962
KCNB2	11.2954
SEMA5B	11.2954
ZNF667-AS1	11.274
FAM196A	11.2669
SYN3	11.2547
ABI2	11.2303
ALCAM	11.2026
IRX2	11.1867
LPIN2	11.1782
TMEM221	11.1703
KCNG3	11.1507
NCS1	11.1504
SLC29A4	11.1466
CRB2	11.1179
FERMT1	11.109
TNFRSF19	11.1064
HNRNPA1P48	11.0977
C4orf50	11.0926
LHX4	11.0873
SYNGAP1	11.0801
MT-ND5	11.0767
LINC01532	11.0718
NRTN	11.0718
HIST1H2BF	11.0659
NEIL3	11.0654
TGFA	11.0644
P2RX2	11.0559
PLEKHG2	11.043
INAVA	11.0413
PCDHB14	11.0366
ALX4	11.0258
TSPAN18	11.0209
WNT6	11.0142
C4BPA	11
CCNO	11
NKX2-2	11
SERPINB10	11
SLC1A6	11
RPL15	10.9939
REM1	10.9876
CENPW	10.9821
IGSF9	10.9688
PLXNB1	10.9686
CDK19	10.9682
SUSD5	10.9678
BRAFP1	10.9665
KIF20B	10.9607
TOX	10.9605
MATN3	10.9528
MT-ND4L	10.9496
TAX1BP3	10.9489
MTUS2	10.9471
SLC30A8	10.9195
FBXO15	10.9036
COMMD2	10.8858
ACTG1	10.8724
PCDHA11	10.8433
MT-CO2	10.8316
DPY19L3	10.8315
CTSO	10.8244
R3HDM2P2	10.8236
SPRY4	10.8122
ISL2	10.7833
WASF1	10.7785
SNORA65	10.7494
SPRY4-AS1	10.7446
CCND1	10.7401
SNORA26	10.7304
BAIAP2-AS1	10.7138
CDC20	10.7014
KCNN1	10.6944
ZNF876P	10.6852
SLC39A9	10.672
TMEM167A	10.6716
GINS1	10.6707
ELFN1	10.6685
BBS12	10.6521
EIF2S3	10.6431
MEX3B	10.6275
TGFB3	10.6269
ZNF90	10.6046
RN7SL169P	10.5968
LINC02044	10.587
SRC	10.5815
LINC01497	10.5773
C2orf91	10.5714
DMBX1	10.5714
EEF1A1P4	10.5714
FRMD6-AS2	10.5714
LIN28B	10.5714
LINC01896	10.5714
LINC02438	10.5714
OR51A9P	10.5714
WNT7A	10.5714
ZIC3	10.5714
TRABD2B	10.5706
NCAPH	10.5609
BEX4	10.5037
EYA4	10.4896
RN7SKP57	10.4826
CMTM6	10.4818
GRIK1	10.479
ARF4	10.4757
RNU5D-1	10.459
TRIQK	10.4427
NXNL2	10.4286
TTC29	10.4286
ZNF729	10.4286
KLHL14	10.4275
TENM4	10.3965
RPS6	10.3962
TBC1D8B	10.3947
TRIP13	10.3737
RIMS1	10.3698
GAL3ST4	10.3646
TLR7	10.3645
TUBB4A	10.3551
RN7SL300P	10.3521
SIX3	10.3292
MANEA	10.3114
NTN3	10.3002
GLT8D2	10.2979
MAP1B	10.2931
HMGB3	10.2765
TAGLN	10.2736
RNU2-59P	10.2708
SNORD115-33	10.2616
SSPO	10.2615
PTHLH	10.2597
FAM19A5	10.2567
P3H4	10.2565
CAMK1G	10.2334
MGAT5	10.2252
RNF152	10.2014
LASP1	10.2011
PLSCR4	10.2006
CEP55	10.1862
PDE1C	10.1729
PRSS35	10.1587
HAPLN1	10.1429
LINC01905	10.1429
SOX1	10.1429
VKORC1	10.1317
LINC00475	10.1183
CLIP2	10.1034
HTRA1	10.1011
CDCA8	10.0991
ZNF436	10.0947
NKAIN3	10.093
HS6ST2	10.0908
RN7SL752P	10.0878
RPL34-AS1	10.0845
CD28	10.0804
TBC1D26	10.0762
LIN7A	10.0719
SPOCK3	10.0718
ZNF732	10.0613
CTPS2	10.0493
KIAA1257	10.0483
VIM-AS1	10.0353
TUBB2B	10.0349
MTND5P11	10.0328
AGPAT4	10.0297
SCARNA18	10.0285
TMEM215	10.0274
RAB34	10.0196
TMEM132A	9.98389
ZNF66	9.98096
PBK	9.98072
C1orf61	9.97058
INSM1	9.97058
AADACL2-AS1	9.96132
EMX1	9.96132
PLPP4	9.96132
SMIM10L2A	9.95756
ASF1B	9.9523
HIST1H2AL	9.92673
SDC2	9.91834
SNORA80A	9.91725
GRM4	9.90756
TNR	9.89613
KCNMB2	9.89372
RNU2-6P	9.88609
SERINC5	9.88514
RNU6-1016P	9.88016
THSD7A	9.8742
HENMT1	9.86141
BMP6P1	9.85714
LINC01141	9.85714
PDSS1P1	9.85714
SPINK6	9.85714
VWC2L	9.85714
CHST1	9.85494
ZNF618	9.84714
GALNT14	9.8456
CEP78	9.83436
ZIC5	9.81875
TGIF2	9.81205
ZC4H2	9.80224
TLR1	9.77927
PANX2	9.7705
ZC3HAV1L	9.76272
RPS23	9.75441
SLC44A3	9.74972
LRRIQ1	9.73557
DCHS1	9.73103
RPL26	9.72737
FKBP14	9.71762
KDM5B	9.71091
IQCJ	9.69643
EEF1A1P8	9.68807
IL21-AS1	9.68784
TET1	9.68193
TCEAL8	9.67738
ELOVL5	9.6696
ZNF43	9.66789
PAX6	9.65658
SCN7A	9.65491
RPS12	9.65022
HIST1H4B	9.64516
PDCD4	9.64278
P2RY13	9.64257
SLC22A17	9.64003
NELL1	9.63533
NDST4	9.60232
RN7SL494P	9.59454
PRR11	9.59092
CDC25C	9.58896
POU3F2	9.58245
NOTCH3	9.56847
FBXO36	9.56706
TTC26	9.5583
ADAM32	9.55324
DNM1	9.55219
TEX9	9.5519
RN7SL481P	9.54164
IGFBP2	9.54137
ZC3H12B	9.54105
SYNGR3	9.53512
MTND6P21	9.53259
DOCK1	9.53132
GPR176	9.52994
HIST1H2BM	9.52384
KCNT2	9.52222
PLA2R1	9.50966
NID2	9.50816
GAPT	9.48784
ID4	9.46872
AURKB	9.46147
SEPT8	9.45612
LAMA4	9.45331
SNORD69	9.45015
RN7SL7P	9.44732
SV2A	9.44044
SERTAD4-AS1	9.4322
OR7A5	9.42857
PCGF2	9.42852
APOBEC3C	9.42296
EMB	9.39987
ITPKA	9.3933
ADORA2B	9.39046
EIF2AK2	9.37369
ZNF660	9.36749
ZNF257	9.36173
PCDHA8	9.34279
RPL3	9.33525
ASPHD2	9.33095
BTBD19	9.32537
HOXA11	9.32503
ZNF727	9.32422
SLC26A2	9.31668
HUNK	9.31651
EEF1A1P22	9.3076
GGH	9.30695
ERCC6L	9.30537
COX6A1	9.27808
RCC2	9.27565
TANC1	9.27386
STXBP5L	9.25442
TROAP	9.25418
MPP2	9.23917
TOX2	9.23761
NACA3P	9.23432
GPR85	9.22678
ADGRE2	9.22069
XXYLT1	9.20488
MT-ATP6	9.19473
PHACTR3	9.18591
SLC24A4	9.17768
PI15	9.17228
ADGRG6	9.17034
GPSM1	9.14946
PTPRF	9.14458
HTR1F	9.14426
HELLPAR	9.14301
CLMAT3	9.14286
DUSP9	9.14286
ERC2-IT1	9.14286
IGLVIV-59	9.14286
LINC01222	9.14286
NKX1-2	9.14286
RMDN2-AS1	9.14286
SLC30A10	9.14286
SULT4A1	9.1361
LTK	9.12445
SEMA4G	9.117
TCEAL9	9.1099
PIMREG	9.10593
SPESP1	9.10519
CCNJL	9.10488
DNAH9	9.10325
RN7SL118P	9.09543
P3H3	9.08901
C11orf87	9.07925
PRRC1	9.06672
TCF12	9.05932
MAGED1	9.05174
DPYSL4	9.04748
HPCAL4	9.04284
ZFP69	9.03487
SCOC-AS1	9.02761
TRPV4	9.02083
B3GALT2	9.01267
ECT2	9.00946
EBF4	9.00273
LGALS3BP	9.00237
PRDX4	8.99503
PCAT7	8.9848
COL16A1	8.98074
SLC4A8	8.97052
SEC61B	8.96364
C1QTNF3	8.96236
CDYL2	8.96062
AGRN	8.94977
DISP3	8.94329
SPEF2	8.93246
ARL15	8.92671
PTGER3	8.91456
RAC3	8.90841
OSTC	8.90664
DTD2	8.90541
IFT52	8.89567
C4orf46	8.89561
SAMD5	8.89494
DACT3-AS1	8.88442
FAM155A-IT1	8.88442
EVI2A	8.88351
LINC02050	8.88253
STIL	8.88086
SNORA63C	8.87705
SPAG16	8.86768
TP73	8.86093
CNTN3	8.85783
TF	8.84891
GPR3	8.84315
GPR34	8.8383
ADAP1	8.83792
CPS1	8.83477
LANCL3	8.83126
PCDHA7	8.82621
NCAPG	8.82459
GRIK1-AS1	8.80923
BOK	8.80899
SNORA49	8.80056
RN7SL479P	8.79413
RN7SL242P	8.78053
ASPG	8.77948
CHST8	8.77888
ZNF98	8.77723
SRD5A1	8.77659
RGS2	8.77535
CCDC74B	8.76808
CABLES1	8.75035
EFCAB12	8.74804
AMD1P1	8.73815
ZNF578	8.73522
MIR218-1	8.73466
HIST1H2AJ	8.73399
SMARCE1	8.72541
RPS8	8.7226
EPHX4	8.70903
HIST1H1T	8.70903
TTC3P1	8.70062
IKBIP	8.68093
MRC2	8.67531
GOLM1	8.66468
ELK3	8.66293
MYO1B	8.66226
FAM19A2	8.66199
PSD	8.65504
ZNF678	8.65441
ZFHX4-AS1	8.65298
BUB1	8.65075
ELMOD1	8.64774
TMEM67	8.63378
CCND2-AS1	8.63089
GJC1	8.63017
MT-ND4	8.6268
HIST1H2BC	8.62028
PTPRN	8.61663
TTC39C	8.60942
PLXNA3	8.59717
DHRS2	8.58224
SATB1-AS1	8.57434
ANKRD20A19P	8.57143
ENTHD1	8.57143
FAM239C	8.57143
C5orf51	8.57076
MPZL1	8.56754
MT-ND2	8.55737
SATB2-AS1	8.55525
CDC25A	8.553
ATP2B4	8.5502
ZDHHC20	8.54675
RN7SL166P	8.5429
SHD	8.53443
RPS29	8.51397
HSPD1P6	8.50209
MOB1A	8.49038
ALG10B	8.48817
KCNK1	8.48025
GBP3	8.479
RHPN2	8.47372
C22orf34	8.46996
CIT	8.46959
PAPSS1	8.46655
ZNF680P1	8.46029
RAB31	8.45487
MAST1	8.45467
VSTM2L	8.45425
PRKACB	8.44973
RPS6KA6	8.44897
CACNA1C	8.44151
EEF1AKMT3	8.43894
SCARNA5	8.43866
FAM124B	8.43771
NRXN1	8.43053
CACNA1G-AS1	8.42857
LINC02461	8.42857
SLC30A7	8.42062
SPARCL1	8.41988
RNU5E-1	8.40856
ADGRA2	8.40363
FBXO5	8.40265
BBOF1	8.38917
ZBED3	8.38652
RIMS2	8.38343
RN7SL735P	8.38014
HOXC-AS1	8.37452
ZNF382	8.37337
TRNP1	8.36462
PCDHB17P	8.35475
LINC00519	8.35425
BPI	8.35208
TWF1	8.34403
SLC1A1	8.33971
TIAM1	8.33591
CACNA1C-IT3	8.32885
ILDR2	8.31923
FKBP9P1	8.31571
TTC34	8.30923
BMP8A	8.30634
GPR137C	8.3015
LMX1A	8.29302
ARPC5	8.29243
AK4P3	8.28571
LINC01981	8.28571
RBBP4P6	8.28571
ST6GAL2-IT1	8.28571
KCNC4	8.2836
SNORA79B	8.27937
ZNF33B	8.27683
RN7SKP133	8.25906
ESCO2	8.25168
XPNPEP2	8.2502
OR2T4	8.24659
YIPF5	8.2377
RGS11	8.22787
CXADR	8.22135
ZNF704	8.21288
LAPTM4A	8.20206
ZNF221	8.19903
PMEPA1	8.19606
S1PR2	8.19509
ZNF214	8.194
AKAP5	8.18319
TFP1	8.17777
ETV5	8.1719
SRRM3	8.17017
ENO2	8.16455
CLEC7A	8.15252
ATAT1	8.15236
PARPBP	8.15209
RN7SKP96	8.13244
RRBP1	8.12791
COL9A1	8.12539
LINC02112	8.12338
RN7SL792P	8.12118
SSR2	8.11778
ITGA9-AS1	8.11747
ZC2HC1A	8.11143
PRRT2	8.10688
WDR17	8.09834
SEC24D	8.09483
ZNF260	8.09124
GPR143	8.08437
ZNF572	8.08238
HIST1H2BH	8.08105
HIC1	8.08005
ARL5B	8.07023
ZNF585B	8.06525
ARHGAP11A	8.05678
SSFA2	8.05478
RN7SL403P	8.05223
CSDC2	8.03949
RNVU1-19	8.0328
BRSK1	8.03103
EFHC1	8.02296
KIAA0825	8.02239
PIK3CG	8.02078
ANKRD26P4	8.02022
HMGN1P13	8.01721
KIAA1586	8.01658
CMTM3	8.01281
TMEM87B	8.00607
ZNF230	8.00445
ADRA1D	8.00007
IQGAP2	8.00006
NOTCH1	7.98997
FAM83D	7.98866
EYA2	7.9855
NPNT	7.98495
DTX3	7.98161
GAS5	7.97992
SMAD9	7.96763
WDR54	7.94991
WNT2	7.94315
FARP1	7.93971
RPL5P8	7.93545
PRICKLE1	7.93148
FAM181B	7.91854
SLC44A3-AS1	7.91696
FKBP1A	7.91507
BNC2	7.91106
HS2ST1	7.90771
ZNF850	7.90674
SKA2	7.90506
RGS7BP	7.89186
ATP7A	7.88844
ZBTB8B	7.886
ZNF793-AS1	7.87681
ARF4P4	7.87404
ZNF492	7.87169
LDLRAD4	7.86111
AMIGO2	7.85898
MTND2P28	7.85748
CYSLTR2	7.85527
ADAR	7.85397
RN7SL838P	7.84183
OSR1	7.83733
EEF1A1P16	7.83564
TM4SF18	7.83492
NPTXR	7.81762
LITAF	7.79894
CLIC2	7.79444
SNORD115-23	7.79038
MEX3D	7.78358
TANC2	7.77962
KLHL5	7.77277
MTND4P32	7.7713
TPRXL	7.7505
PCLAF	7.74763
GM2A	7.74415
ZC3HAV1	7.74219
MIR181A2HG	7.73945
SNORA77	7.73556
C2orf73	7.73118
APP	7.73002
SNORA71A	7.72751
C5orf38	7.72644
LTBP1	7.72269
CCDC122	7.72225
EPHA8	7.71429
MCIDAS	7.71429
NAT2	7.71429
SNORA28	7.71341
C12orf45	7.70958
PGRMC1	7.70648
PROK2	7.70495
TMEM132C	7.69896
DOCK10	7.69496
TBX19	7.69308
NPM3	7.69202
PPFIA2	7.69178
TEX41	7.69132
TGFB1I1	7.68947
RN7SKP48	7.68744
LINC01235	7.68499
CETP	7.68488
SERP1	7.67314
LINC01535	7.67077
SPON1	7.66729
RN7SL679P	7.66309
ZNF624	7.66301
MORN4	7.66157
RPL34	7.65611
STMN3	7.65256
SPDL1	7.63995
DPY19L2P2	7.63654
PDE3A	7.6276
EEF1A1P6	7.60963
FAM182A	7.60232
DLX1	7.59593
GSTA4	7.58581
GNAI3	7.58437
RPL30P4	7.57384
FAM213B	7.57026
C9orf116	7.56741
TRAF4	7.56045
DENND6B	7.55308
ARMCX2	7.54808
PRKAR1A	7.54306
RBFOX2	7.54077
ZNF793	7.53965
ZNF583	7.53801
ERICH6-AS1	7.538
PGM3	7.52528
GTF2F2P1	7.51833
GALNT5	7.51808
HTR7P1	7.51284
GAD1	7.50786
CACNG8	7.50229
CFAP221	7.49284
TM9SF3	7.48938
NTRK2	7.4812
ST20	7.46232
RN7SL296P	7.45442
CA9	7.45211
MARCH4	7.44441
TRIM59	7.43311
RN7SL359P	7.42867
ZNF84	7.42852
WFDC2	7.42058
NRK	7.41883
SERPINH1	7.41717
IGF2-AS	7.3979
CXCL16	7.39788
NALT1	7.38893
PPIB	7.38757
STK26	7.38456
GMFB	7.38018
JAKMIP2	7.37453
RN7SL732P	7.36737
CD200	7.36645
KIT	7.36641
MMP23B	7.36468
SFXN3	7.35845
COL25A1	7.3515
DSCAM	7.34683
TEAD2	7.34249
RPS15AP1	7.34113
SMC2	7.33302
WNT5B	7.32623
RN7SL617P	7.32303
TNS3	7.32172
TSPAN9	7.32054
GGT5	7.32023
AK5	7.31883
SLC44A5	7.31762
SNORA33	7.30591
DEPDC1B	7.30375
FANCD2	7.30358
LINC00607	7.29942
GRIN2B	7.29734
ZNF562	7.29525
SHISA9	7.29062
ZNF85	7.28829
SHANK2	7.28741
AGGF1P8	7.28571
GNGT1	7.28571
LINC00858	7.28571
OR2L13	7.28571
RPL39P38	7.28571
RSPH14	7.28571
TRAV13-1	7.28571
RNU12-2P	7.28499
BRI3BP	7.27547
BCL11B	7.27504
CDH8	7.26168
FAM43B	7.23794
NRAS	7.23375
RECK	7.22655
MMS22L	7.21473
FAM172A	7.21362
NDRG3	7.20989
HIST1H3C	7.20951
CLSTN3	7.20833
FLRT2	7.19489
DGKI	7.19192
ZKSCAN7	7.19116
RNU6-171P	7.19028
OTOGL	7.18923
NRSN2	7.1818
NETO2	7.1672
SEPT2	7.16204
BTN3A1	7.15648
CACNA1I	7.14851
NCR3LG1	7.14728
S1PR5	7.14669
CCDC102B	7.14325
ADAMTS6	7.14281
TP53INP1	7.14047
ASTN1	7.13943
SOX2	7.13673
FBLN7	7.13352
CYS1	7.13163
LINC01916	7.13091
RAB11FIP2	7.12896
SH3PXD2B	7.12083
EFNA4	7.11591
RN7SL513P	7.10392
MSR1	7.09985
RPL37	7.0954
TMEM39A	7.08997
ARHGAP33	7.08677
EPHA5	7.07893
RYR2	7.06264
BRSK2	7.05498
NAALADL2	7.05392
NR2F1	7.05064
B3GNT9	7.04968
CRIP3	7.0455
LPCAT1	7.03621
RNA5S9	7.03524
LRRC55	7.03386
MDH1B	7.02996
ZNF667	7.02188
CSRP1	7.01733
LIPA	7.01373
MAGED2	7.00743
EEF1A1P11	7.00743
RNU6V	7.00318
ZNF561-AS1	7.00252
DBIL5P	7
KCNF1	7
[truncated: 34,597 more rows]
